# Supplementary material for: Causal relationship between immune cells and neurodegenerative diseases: a two-sample Mendelian randomisation study
Source: Front Immunol. 2024 Jan 29;15:1339649. doi: 10.3389/fimmu.2024.1339649 (PMC10859421; doi:10.3389/fimmu.2024.1339649)
Supplement: Supplementary file 1 [file Table_1.xlsx]

## Sheet: SNP information
SNP	effect_allele.exposure	other_allele.exposure	effect_allele.outcome	other_allele.outcome	beta.exposure	beta.outcome	eaf.exposure	eaf.outcome	remove	palindromic	ambiguous	id.outcome	chr	pos	se.outcome	samplesize.outcome	pval.outcome	outcome	originalname.outcome	outcome.deprecated	mr_keep.outcome	pval.exposure	pos.exposure	se.exposure	chr.exposure	samplesize.exposure	id.exposure	exposure	F
rs11644019	T	C	T	C	-0.291	0.03	0.1398		FALSE	FALSE	FALSE	ieu-a-297	16	10863414	0.0203	54162	0.1407	Alzheimer's disease || id:ieu-a-297	Alzheimer's disease	Alzheimer's disease || ||	TRUE	1.10408e-13	10863414	0.03898	16	2872	ebi-a-GCST90002105	HLA DR on plasmacytoid Dendritic Cell || id:ebi-a-GCST90002105	55.7317
rs34039593	G	T	G	T	1.217	-0.1056	0.1173		FALSE	FALSE	FALSE	ieu-a-297	6	32570311	0.0244	54162	1.54401e-05	Alzheimer's disease || id:ieu-a-297	Alzheimer's disease	Alzheimer's disease || ||	TRUE	6.25173e-146	32570311	0.0446	6	2872	ebi-a-GCST90002105	HLA DR on plasmacytoid Dendritic Cell || id:ebi-a-GCST90002105	744.58
rs7748976	A	G	A	G	0.2325	0.0054	0.1367		FALSE	FALSE	FALSE	ieu-a-297	6	33890451	0.0178	54162	0.7595	Alzheimer's disease || id:ieu-a-297	Alzheimer's disease	Alzheimer's disease || ||	TRUE	1.28301e-08	33890451	0.04076	6	2872	ebi-a-GCST90002105	HLA DR on plasmacytoid Dendritic Cell || id:ebi-a-GCST90002105	32.537
rs9267650	T	A	T	A	-0.3903	0.0066	0.2883		FALSE	TRUE	TRUE	ieu-a-297	6	31824912	0.0377	54162	0.8614	Alzheimer's disease || id:ieu-a-297	Alzheimer's disease	Alzheimer's disease || ||	TRUE	7.30634e-26	31824912	0.03676	6	2872	ebi-a-GCST90002105	HLA DR on plasmacytoid Dendritic Cell || id:ebi-a-GCST90002105	112.732
rs116683794	G	A	G	A	0.3299	-0.0846	0.096		FALSE	FALSE	FALSE	ieu-a-297	6	33034114	0.0738	54162	0.2512	Alzheimer's disease || id:ieu-a-297	Alzheimer's disease	Alzheimer's disease || ||	TRUE	9.18333e-13	33034114	0.04603	6	3629	ebi-a-GCST90002009	HLA DR on CD14- CD16- || id:ebi-a-GCST90002009	51.3668
rs34291045	T	A	T	A	0.8124	-0.1211	0.1171		FALSE	TRUE	TRUE	ieu-a-297	6	32565201	0.0284	54162	1.948e-05	Alzheimer's disease || id:ieu-a-297	Alzheimer's disease	Alzheimer's disease || ||	TRUE	1.52616e-83	32560385	0.04087	6	3629	ebi-a-GCST90002009	HLA DR on CD14- CD16- || id:ebi-a-GCST90002009	395.121
rs11669394	A	G	A	G	-0.2604	-0.0219	0.3039		FALSE	FALSE	FALSE	ieu-a-297	19	53262327	0.0352	54162	0.5328	Alzheimer's disease || id:ieu-a-297	Alzheimer's disease	Alzheimer's disease || ||	TRUE	4.21794e-11	53262327	0.0392	19	1558	ebi-a-GCST90001953	CD33 on CD33dim HLA DR- || id:ebi-a-GCST90001953	44.1276
rs138712525	A	G	A	G	0.3426	-0.0103	0.199		FALSE	FALSE	FALSE	ieu-a-297	19	51544665	0.0415	54162	0.8032	Alzheimer's disease || id:ieu-a-297	Alzheimer's disease	Alzheimer's disease || ||	TRUE	1.22208e-13	51544665	0.04579	19	1558	ebi-a-GCST90001953	CD33 on CD33dim HLA DR- || id:ebi-a-GCST90001953	55.9801
rs3865444	A	C	A	C	-1.138	-0.0954	0.1845		FALSE	FALSE	FALSE	ieu-a-297	19	51727962	0.0175	54162	5.12e-08	Alzheimer's disease || id:ieu-a-297	Alzheimer's disease	Alzheimer's disease || ||	TRUE	2.60016e-145	51727962	0.03974	19	1558	ebi-a-GCST90001953	CD33 on CD33dim HLA DR- || id:ebi-a-GCST90001953	820.028
rs56043070	A	G	A	G	0.5006	-0.0149	0.0565		FALSE	FALSE	FALSE	ieu-a-297	1	247719769	0.037	54162	0.6877	Alzheimer's disease || id:ieu-a-297	Alzheimer's disease	Alzheimer's disease || ||	TRUE	2.25699e-10	247719769	0.0784	1	1558	ebi-a-GCST90001953	CD33 on CD33dim HLA DR- || id:ebi-a-GCST90001953	40.7708
rs7351079	G	A	G	A	-0.3645	0.0141	0.258		FALSE	FALSE	FALSE	ieu-a-297	19	51574038	0.0216	54162	0.5117	Alzheimer's disease || id:ieu-a-297	Alzheimer's disease	Alzheimer's disease || ||	TRUE	1.15398e-17	51574038	0.04209	19	1558	ebi-a-GCST90001953	CD33 on CD33dim HLA DR- || id:ebi-a-GCST90001953	74.9958
rs75773078	A	G	A	G	-0.4918	-0.0037	0.0709		FALSE	FALSE	FALSE	ieu-a-297	19	51742145	0.0425	54162	0.931	Alzheimer's disease || id:ieu-a-297	Alzheimer's disease	Alzheimer's disease || ||	TRUE	4.11908e-12	51742145	0.07038	19	1558	ebi-a-GCST90001953	CD33 on CD33dim HLA DR- || id:ebi-a-GCST90001953	48.8291
rs1697573	A	T	A	T	-0.4103	0.0669	0.5191		FALSE	TRUE	TRUE	ieu-a-297	19	51718317	0.0163	54162	4.05499e-05	Alzheimer's disease || id:ieu-a-297	Alzheimer's disease	Alzheimer's disease || ||	TRUE	1.73101e-35	51718317	0.03231	19	1858	ebi-a-GCST90001523	CD33- HLA DR+ Absolute Count || id:ebi-a-GCST90001523	161.261
rs876036	C	T	C	T	-0.2533	0.0372	0.2635		FALSE	FALSE	FALSE	ieu-a-297	7	50307710	0.0165	54162	0.0239398	Alzheimer's disease || id:ieu-a-297	Alzheimer's disease	Alzheimer's disease || ||	TRUE	1.48696e-11	50307710	0.03729	7	1858	ebi-a-GCST90001523	CD33- HLA DR+ Absolute Count || id:ebi-a-GCST90001523	46.1409
rs17552904	T	G	T	G	-0.2523	0.0466	0.255		FALSE	FALSE	FALSE	ieu-a-297	7	50318308	0.0175	54162	0.00769095	Alzheimer's disease || id:ieu-a-297	Alzheimer's disease	Alzheimer's disease || ||	TRUE	8.7961e-10	50318308	0.04091	7	1635	ebi-a-GCST90002046	CD45 on CD33- HLA DR+ || id:ebi-a-GCST90002046	38.0343
rs33978622	C	G	C	G	0.3661	-0.0939	0.2138		FALSE	TRUE	TRUE	ieu-a-297	19	51736383	0.018	54162	1.70899e-07	Alzheimer's disease || id:ieu-a-297	Alzheimer's disease	Alzheimer's disease || ||	TRUE	2.89601e-17	51736383	0.04284	19	1635	ebi-a-GCST90002046	CD45 on CD33- HLA DR+ || id:ebi-a-GCST90002046	73.0299
rs2760980	A	G	A	G	1.049	-0.1211	0.1202		FALSE	FALSE	FALSE	ieu-a-297	6	32565201	0.0284	54162	1.948e-05	Alzheimer's disease || id:ieu-a-297	Alzheimer's disease	Alzheimer's disease || ||	TRUE	2.43893e-60	32565201	0.06137	6	1635	ebi-a-GCST90002112	HLA DR on CD33- HLA DR+ || id:ebi-a-GCST90002112	292.172
rs9267650	T	A	T	A	-0.3988	0.0066	0.2899		FALSE	TRUE	TRUE	ieu-a-297	6	31824912	0.0377	54162	0.8614	Alzheimer's disease || id:ieu-a-297	Alzheimer's disease	Alzheimer's disease || ||	TRUE	2.04692e-18	31824912	0.04502	6	1635	ebi-a-GCST90002112	HLA DR on CD33- HLA DR+ || id:ebi-a-GCST90002112	78.4692
rs34039593	G	T	G	T	1.075	-0.1056	0.1174		FALSE	FALSE	FALSE	ieu-a-297	6	32570311	0.0244	54162	1.54401e-05	Alzheimer's disease || id:ieu-a-297	Alzheimer's disease	Alzheimer's disease || ||	TRUE	3.67282e-110	32570311	0.04613	6	2871	ebi-a-GCST90002106	HLA DR on Dendritic Cell || id:ebi-a-GCST90002106	543.063
rs55971447	T	C	T	C	-0.3418	0.0385	0.2372		FALSE	FALSE	FALSE	ieu-a-297	1	161515326	0.0446	54162	0.3886	Alzheimer's disease || id:ieu-a-297	Alzheimer's disease	Alzheimer's disease || ||	TRUE	2.90603e-26	161515326	0.03192	1	2871	ebi-a-GCST90002106	HLA DR on Dendritic Cell || id:ebi-a-GCST90002106	114.662
rs7748976	A	G	A	G	0.2659	0.0054	0.1365		FALSE	FALSE	FALSE	ieu-a-297	6	33890451	0.0178	54162	0.7595	Alzheimer's disease || id:ieu-a-297	Alzheimer's disease	Alzheimer's disease || ||	TRUE	1.44099e-10	33890451	0.04133	6	2871	ebi-a-GCST90002106	HLA DR on Dendritic Cell || id:ebi-a-GCST90002106	41.391
rs9267650	T	A	T	A	-0.3215	0.0066	0.2882		FALSE	TRUE	TRUE	ieu-a-297	6	31824912	0.0377	54162	0.8614	Alzheimer's disease || id:ieu-a-297	Alzheimer's disease	Alzheimer's disease || ||	TRUE	3.24863e-18	31824912	0.0367	6	2871	ebi-a-GCST90002106	HLA DR on Dendritic Cell || id:ebi-a-GCST90002106	76.7414
rs7245846	A	G	A	G	-1.115	-0.082	0.1934		FALSE	FALSE	FALSE	ieu-a-297	19	51731176	0.0172	54162	1.99402e-06	Alzheimer's disease || id:ieu-a-297	Alzheimer's disease	Alzheimer's disease || ||	TRUE	6.08135e-143	51731176	0.0393	19	1554	ebi-a-GCST90001955	CD33 on Immature Myeloid-Derived Suppressor Cells || id:ebi-a-GCST90001955	804.942
rs7351079	G	A	G	A	-0.3351	0.0141	0.258		FALSE	FALSE	FALSE	ieu-a-297	19	51574038	0.0216	54162	0.5117	Alzheimer's disease || id:ieu-a-297	Alzheimer's disease	Alzheimer's disease || ||	TRUE	5.06641e-15	51574038	0.0424	19	1554	ebi-a-GCST90001955	CD33 on Immature Myeloid-Derived Suppressor Cells || id:ebi-a-GCST90001955	62.4622
rs75773078	A	G	A	G	-0.5252	-0.0037	0.0705		FALSE	FALSE	FALSE	ieu-a-297	19	51742145	0.0425	54162	0.931	Alzheimer's disease || id:ieu-a-297	Alzheimer's disease	Alzheimer's disease || ||	TRUE	1.63795e-13	51742145	0.07057	19	1554	ebi-a-GCST90001955	CD33 on Immature Myeloid-Derived Suppressor Cells || id:ebi-a-GCST90001955	55.3872
rs79377141	A	G	A	G	0.3376	0.0064	0.2008		FALSE	FALSE	FALSE	ieu-a-297	19	51538952	0.0395	54162	0.8719	Alzheimer's disease || id:ieu-a-297	Alzheimer's disease	Alzheimer's disease || ||	TRUE	3.07326e-13	51538952	0.0459	19	1554	ebi-a-GCST90001955	CD33 on Immature Myeloid-Derived Suppressor Cells || id:ebi-a-GCST90001955	54.0978
rs1801274	G	A	G	A	0.2755	0.0703	0.3209	0.5024	FALSE	FALSE	FALSE	ieu-b-7	1	161479745	0.0172	482730	4.37603e-05	Parkinson's disease || id:ieu-b-7	Parkinson's disease	Parkinson's disease || ||	TRUE	1.20393e-20	161479745	0.02934	1	2850	ebi-a-GCST90002089	CD11c on monocyte || id:ebi-a-GCST90002089	88.1704
rs9932817	G	T	G	T	-0.1683	4.1334	0.3825	0.0017	FALSE	FALSE	FALSE	ieu-b-7	16	48503912	8.7332	794	0.636	Parkinson's disease || id:ieu-b-7	Parkinson's disease	Parkinson's disease || ||	TRUE	3.72701e-09	48503912	0.02845	16	2850	ebi-a-GCST90002089	CD11c on monocyte || id:ebi-a-GCST90002089	34.9948
rs9932817	G	T	G	T	-0.1683	4.1334	0.3825	0.0017	FALSE	FALSE	FALSE	ieu-b-7	16	48503912	8.7332	794	0.636	Parkinson's disease || id:ieu-b-7	Parkinson's disease	Parkinson's disease || ||	TRUE	3.72701e-09	48503912	0.02845	16	2850	ebi-a-GCST90002089	CD11c on monocyte || id:ebi-a-GCST90002089	34.9948
rs1723018	G	A	G	A	0.4235	-0.052	0.4562		FALSE	FALSE	FALSE	ebi-a-GCST90027163	1	167433420	0.0114	138086	5.52803e-06	Amyotrophic lateral sclerosis || id:ebi-a-GCST90027163	Amyotrophic lateral sclerosis	Amyotrophic lateral sclerosis || ||	TRUE	9.83785e-58	167433420	0.02586	1	2910	ebi-a-GCST90001846	CD3 on Central Memory CD8+ T cell || id:ebi-a-GCST90001846	268.194
rs58313897	C	T	C	T	0.2546	-0.0324	0.1052		FALSE	FALSE	FALSE	ebi-a-GCST90027163	1	167113728	0.0175	138086	0.0644407	Amyotrophic lateral sclerosis || id:ebi-a-GCST90027163	Amyotrophic lateral sclerosis	Amyotrophic lateral sclerosis || ||	TRUE	3.83902e-09	167113728	0.04309	1	2910	ebi-a-GCST90001846	CD3 on Central Memory CD8+ T cell || id:ebi-a-GCST90001846	34.9111
rs1723018	G	A	G	A	0.4384	-0.052	0.4556		FALSE	FALSE	FALSE	ebi-a-GCST90027163	1	167433420	0.0114	138086	5.52803e-06	Amyotrophic lateral sclerosis || id:ebi-a-GCST90027163	Amyotrophic lateral sclerosis	Amyotrophic lateral sclerosis || ||	TRUE	1.01391e-61	167433420	0.02585	1	3060	ebi-a-GCST90001849	CD3 on HLA DR+ CD4+ T cell || id:ebi-a-GCST90001849	287.621
rs59738549	G	C	G	C	0.3869	-0.0477	0.0505		FALSE	TRUE	TRUE	ebi-a-GCST90027163	10	116394226	0.0355	138086	0.1797	Amyotrophic lateral sclerosis || id:ebi-a-GCST90027163	Amyotrophic lateral sclerosis	Amyotrophic lateral sclerosis || ||	TRUE	2.38402e-10	116394226	0.06088	10	3060	ebi-a-GCST90001849	CD3 on HLA DR+ CD4+ T cell || id:ebi-a-GCST90001849	40.3876
rs2949661	T	C	T	C	0.567	-0.05	0.4463		FALSE	FALSE	FALSE	ebi-a-GCST90027163	1	167424924	0.0114	138086	1.14201e-05	Amyotrophic lateral sclerosis || id:ebi-a-GCST90027163	Amyotrophic lateral sclerosis	Amyotrophic lateral sclerosis || ||	TRUE	3.45064e-99	167424924	0.0258	1	2912	ebi-a-GCST90001841	CD3 on Central Memory CD4+ T cell || id:ebi-a-GCST90001841	482.977
rs61814886	A	G	A	G	0.2973	-0.0321	0.1063		FALSE	FALSE	FALSE	ebi-a-GCST90027163	1	167136405	0.0175	138086	0.0656705	Amyotrophic lateral sclerosis || id:ebi-a-GCST90027163	Amyotrophic lateral sclerosis	Amyotrophic lateral sclerosis || ||	TRUE	2.51015e-11	167136405	0.04438	1	2912	ebi-a-GCST90001841	CD3 on Central Memory CD4+ T cell || id:ebi-a-GCST90001841	44.8761
rs9842595	T	G	T	G	0.2031	-0.0298	0.1708		FALSE	FALSE	FALSE	ebi-a-GCST90027163	3	45922691	0.0196	138086	0.1281	Amyotrophic lateral sclerosis || id:ebi-a-GCST90027163	Amyotrophic lateral sclerosis	Amyotrophic lateral sclerosis || ||	TRUE	3.19198e-08	45922691	0.03663	3	2912	ebi-a-GCST90001841	CD3 on Central Memory CD4+ T cell || id:ebi-a-GCST90001841	30.743
rs2949661	T	C	T	C	0.5477	-0.05	0.4466		FALSE	FALSE	FALSE	ebi-a-GCST90027163	1	167424924	0.0114	138086	1.14201e-05	Amyotrophic lateral sclerosis || id:ebi-a-GCST90027163	Amyotrophic lateral sclerosis	Amyotrophic lateral sclerosis || ||	TRUE	3.54405e-94	167424924	0.02564	1	2919	ebi-a-GCST90001856	CD3 on CD39+ secreting CD4 regulatory T cell || id:ebi-a-GCST90001856	456.299
rs61814886	A	G	A	G	0.2885	-0.0321	0.1059		FALSE	FALSE	FALSE	ebi-a-GCST90027163	1	167136405	0.0175	138086	0.0656705	Amyotrophic lateral sclerosis || id:ebi-a-GCST90027163	Amyotrophic lateral sclerosis	Amyotrophic lateral sclerosis || ||	TRUE	6.96787e-11	167136405	0.04408	1	2919	ebi-a-GCST90001856	CD3 on CD39+ secreting CD4 regulatory T cell || id:ebi-a-GCST90001856	42.836
rs76540213	T	C	T	C	0.5264	-0.0309	0.0214		FALSE	FALSE	FALSE	ebi-a-GCST90027163	1	166035343	0.0572	138086	0.5892	Amyotrophic lateral sclerosis || id:ebi-a-GCST90027163	Amyotrophic lateral sclerosis	Amyotrophic lateral sclerosis || ||	TRUE	4.78795e-08	166035343	0.09617	1	2919	ebi-a-GCST90001856	CD3 on CD39+ secreting CD4 regulatory T cell || id:ebi-a-GCST90001856	29.9607
rs2949661	T	C	T	C	0.521	-0.05	0.4462		FALSE	FALSE	FALSE	ebi-a-GCST90027163	1	167424924	0.0114	138086	1.14201e-05	Amyotrophic lateral sclerosis || id:ebi-a-GCST90027163	Amyotrophic lateral sclerosis	Amyotrophic lateral sclerosis || ||	TRUE	1.04809e-84	167424924	0.02584	1	2911	ebi-a-GCST90001845	CD3 on CD45RA- CD4+ T cell || id:ebi-a-GCST90001845	406.528
rs61814886	A	G	A	G	0.2793	-0.0321	0.1061		FALSE	FALSE	FALSE	ebi-a-GCST90027163	1	167136405	0.0175	138086	0.0656705	Amyotrophic lateral sclerosis || id:ebi-a-GCST90027163	Amyotrophic lateral sclerosis	Amyotrophic lateral sclerosis || ||	TRUE	2.65797e-10	167136405	0.04405	1	2911	ebi-a-GCST90001845	CD3 on CD45RA- CD4+ T cell || id:ebi-a-GCST90001845	40.2022
rs2988279	A	G	A	G	0.2396	-0.0477	0.4849		FALSE	FALSE	FALSE	ebi-a-GCST90027163	1	167419839	0.0113	138086	2.24202e-05	Amyotrophic lateral sclerosis || id:ebi-a-GCST90027163	Amyotrophic lateral sclerosis	Amyotrophic lateral sclerosis || ||	TRUE	1.75388e-18	167419839	0.02713	1	2919	ebi-a-GCST90001865	CD3 on CD28- CD8+ T cell || id:ebi-a-GCST90001865	77.9963
rs4689428	G	C	G	C	-0.186	0.0214	0.2052		FALSE	TRUE	TRUE	ebi-a-GCST90027163	4	6388191	0.0117	138086	0.0677704	Amyotrophic lateral sclerosis || id:ebi-a-GCST90027163	Amyotrophic lateral sclerosis	Amyotrophic lateral sclerosis || ||	TRUE	4.21396e-08	6388191	0.03384	4	2919	ebi-a-GCST90001865	CD3 on CD28- CD8+ T cell || id:ebi-a-GCST90001865	30.211
rs17583875	A	G	A	G	-1.737	0.164667	0.0029	0.0181	FALSE	FALSE	FALSE	ieu-a-1025	1	197924770	0.0584716	38589	0.00479999	Multiple sclerosis || id:ieu-a-1025	Multiple sclerosis	Multiple sclerosis || ||	TRUE	7.08272e-14	197924770	0.2311	1	3437	ebi-a-GCST90001511	CD25++ CD45RA- CD4 not regulatory T cell %CD4+ T cell || id:ebi-a-GCST90001511	56.4937
rs61839660	T	C	T	C	0.6146	-0.101654	0.0543	0.1036	FALSE	FALSE	FALSE	ieu-a-1025	10	6094697	0.0297207	38589	0.000615007	Multiple sclerosis || id:ieu-a-1025	Multiple sclerosis	Multiple sclerosis || ||	TRUE	2.77588e-28	6094697	0.05523	10	3437	ebi-a-GCST90001511	CD25++ CD45RA- CD4 not regulatory T cell %CD4+ T cell || id:ebi-a-GCST90001511	123.833
rs1801274	G	A	G	A	-0.2208	-0.0178399	0.325	0.5312	FALSE	FALSE	FALSE	ieu-a-1025	1	161479745	0.0165448	38589	0.286	Multiple sclerosis || id:ieu-a-1025	Multiple sclerosis	Multiple sclerosis || ||	TRUE	7.07457e-17	161479745	0.02632	1	3657	ebi-a-GCST90001798	CD27 on CD24+ CD27+ B cell || id:ebi-a-GCST90001798	70.3763
rs1883832	C	T	C	T	-0.5841	-0.07139	0.6318	0.7523	FALSE	FALSE	FALSE	ieu-a-1025	20	44746982	0.0185179	38589	0.000119001	Multiple sclerosis || id:ieu-a-1025	Multiple sclerosis	Multiple sclerosis || ||	TRUE	8.47227e-120	44746982	0.02417	20	3657	ebi-a-GCST90001798	CD27 on CD24+ CD27+ B cell || id:ebi-a-GCST90001798	584.011
rs1801274	G	A	G	A	-0.2933	-0.0178399	0.325	0.5312	FALSE	FALSE	FALSE	ieu-a-1025	1	161479745	0.0165448	38589	0.286	Multiple sclerosis || id:ieu-a-1025	Multiple sclerosis	Multiple sclerosis || ||	TRUE	2.48313e-28	161479745	0.02635	1	3657	ebi-a-GCST90001808	CD27 on switched memory B cell || id:ebi-a-GCST90001808	123.898
rs1883832	C	T	C	T	-0.5853	-0.07139	0.6318	0.7523	FALSE	FALSE	FALSE	ieu-a-1025	20	44746982	0.0185179	38589	0.000119001	Multiple sclerosis || id:ieu-a-1025	Multiple sclerosis	Multiple sclerosis || ||	TRUE	2.5293e-118	44746982	0.02439	20	3657	ebi-a-GCST90001808	CD27 on switched memory B cell || id:ebi-a-GCST90001808	575.882
rs1801274	G	A	G	A	-0.2036	-0.0178399	0.325	0.5312	FALSE	FALSE	FALSE	ieu-a-1025	1	161479745	0.0165448	38589	0.286	Multiple sclerosis || id:ieu-a-1025	Multiple sclerosis	Multiple sclerosis || ||	TRUE	1.14288e-14	161479745	0.02626	1	3657	ebi-a-GCST90001804	CD27 on IgD- CD38dim B cell || id:ebi-a-GCST90001804	60.1127
rs1883832	C	T	C	T	-0.6404	-0.07139	0.6318	0.7523	FALSE	FALSE	FALSE	ieu-a-1025	20	44746982	0.0185179	38589	0.000119001	Multiple sclerosis || id:ieu-a-1025	Multiple sclerosis	Multiple sclerosis || ||	TRUE	6.20869e-147	44746982	0.02368	20	3657	ebi-a-GCST90001804	CD27 on IgD- CD38dim B cell || id:ebi-a-GCST90001804	731.374
rs1801274	G	A	G	A	-0.2111	-0.0178399	0.325	0.5312	FALSE	FALSE	FALSE	ieu-a-1025	1	161479745	0.0165448	38589	0.286	Multiple sclerosis || id:ieu-a-1025	Multiple sclerosis	Multiple sclerosis || ||	TRUE	2.77013e-15	161479745	0.02661	1	3657	ebi-a-GCST90001802	CD27 on IgD- CD38- B cell || id:ebi-a-GCST90001802	62.9342
rs1883832	C	T	C	T	-0.4707	-0.07139	0.6318	0.7523	FALSE	FALSE	FALSE	ieu-a-1025	20	44746982	0.0185179	38589	0.000119001	Multiple sclerosis || id:ieu-a-1025	Multiple sclerosis	Multiple sclerosis || ||	TRUE	3.83354e-75	44746982	0.02507	20	3657	ebi-a-GCST90001802	CD27 on IgD- CD38- B cell || id:ebi-a-GCST90001802	352.517
rs3757247	T	C	T	C	0.1526	0.0401818	0.5264	0.4782	FALSE	FALSE	FALSE	ieu-a-1025	6	90957463	0.0166697	38589	0.0159001	Multiple sclerosis || id:ieu-a-1025	Multiple sclerosis	Multiple sclerosis || ||	TRUE	2.33798e-08	90957463	0.02725	6	2920	ebi-a-GCST90001887	CD28 on secreting CD4 regulatory T cell || id:ebi-a-GCST90001887	31.36
rs62183989	T	C	T	C	-0.4161	-0.0916672	0.1983	0.1674	FALSE	FALSE	FALSE	ieu-a-1025	2	204609402	0.0220955	38589	2.81002e-05	Multiple sclerosis || id:ieu-a-1025	Multiple sclerosis	Multiple sclerosis || ||	TRUE	3.30674e-34	204609402	0.03368	2	2920	ebi-a-GCST90001887	CD28 on secreting CD4 regulatory T cell || id:ebi-a-GCST90001887	152.634

## Sheet: openGWAS id of all immune cell 
id	trait
ebi-a-GCST90001852	CD3 on CD39+ resting CD4 regulatory T cell
ebi-a-GCST90001946	CD33 on CD14+ monocyte
ebi-a-GCST90001957	CD33 on CD33+ HLA DR+ CD14-
ebi-a-GCST90001897	CD28 on CD39+ CD8+ T cell
ebi-a-GCST90001538	Central Memory CD4+ T cell %CD4+ T cell
ebi-a-GCST90001721	CD19 on CD20- B cell
ebi-a-GCST90001686	CD28- CD8+ T cell %CD8+ T cell
ebi-a-GCST90001682	CD127- CD8+ T cell %T cell
ebi-a-GCST90001445	IgD- CD38- B cell %B cell
ebi-a-GCST90002041	CD45 on lymphocyte
ebi-a-GCST90002093	CD11b on CD66b++ myeloid cell
ebi-a-GCST90001923	CD127 on CD45RA- CD4 not regulatory T cell
ebi-a-GCST90001968	FSC-A on B cell
ebi-a-GCST90001888	CD28 on CD39+ secreting CD4 regulatory T cell
ebi-a-GCST90001553	Naive CD8+ T cell %T cell
ebi-a-GCST90001847	CD3 on HLA DR+ T cell
ebi-a-GCST90002097	CD11b on CD33+ HLA DR+ CD14dim
ebi-a-GCST90002060	CD8 on HLA DR+ CD8+ T cell
ebi-a-GCST90001851	CD3 on T cell
ebi-a-GCST90001651	Granulocyte Absolute Count
ebi-a-GCST90001900	CD28 on resting CD4 regulatory T cell
ebi-a-GCST90001729	CD19 on IgD+ CD38+ B cell
ebi-a-GCST90001534	CD45RA- CD4+ T cell Absolute Count
ebi-a-GCST90001942	CD25 on CD39+ secreting CD4 regulatory T cell
ebi-a-GCST90002010	HLA DR on monocyte
ebi-a-GCST90001693	CD28+ CD45RA- CD8+ T cell Absolute Count
ebi-a-GCST90002078	SSC-A on granulocyte
ebi-a-GCST90001868	CD3 on CD4 regulatory T cell
ebi-a-GCST90001422	CD20- CD38- B cell %B cell
ebi-a-GCST90002006	CD64 on monocyte
ebi-a-GCST90001618	HLA DR+ T cell Absolute Count
ebi-a-GCST90001998	PDL-1 on CD14+ CD16+ monocyte
ebi-a-GCST90001663	CD28- CD8dim T cell Absolute Count
ebi-a-GCST90001908	CCR7 on naive CD8+ T cell
ebi-a-GCST90001975	FSC-A on HLA DR+ T cell
ebi-a-GCST90001857	CD3 on activated & secreting CD4 regulatory T cell
ebi-a-GCST90001728	CD19 on IgD+ CD38- unswitched memory B cell
ebi-a-GCST90001437	Naive-mature B cell %lymphocyte
ebi-a-GCST90001573	Terminally Differentiated CD4-CD8- T cell %CD4-CD8- T cell
ebi-a-GCST90002069	CD4 on CD39+ secreting CD4 regulatory T cell
ebi-a-GCST90001969	FSC-A on Natural Killer
ebi-a-GCST90001669	CD28+ CD45RA- CD8dim T cell Absolute Count
ebi-a-GCST90001498	Activated & resting CD4 regulatory T cell Absolute Count
ebi-a-GCST90001778	CD25 on IgD+ CD24+ B cell
ebi-a-GCST90001592	CD8+ T cell Absolute Count
ebi-a-GCST90001952	CD33 on Monocytic Myeloid-Derived Suppressor Cells
ebi-a-GCST90002002	PDL-1 on monocyte
ebi-a-GCST90001404	Plasma Blast-Plasma Cell %B cell
ebi-a-GCST90001392	IgD+ CD38+ B cell Absolute Count
ebi-a-GCST90001872	HVEM on naive CD8+ T cell
ebi-a-GCST90001929	CD127 on CD28+ CD45RA+ CD8+ T cell
ebi-a-GCST90001461	Dendritic Cell Absolute Count
ebi-a-GCST90001890	CD28 on CD45RA+ CD4+ T cell
ebi-a-GCST90001507	CD25++ CD45RA+ CD4 not regulatory T cell Absolute Count
ebi-a-GCST90001424	IgD+ B cell %Lymphocyte
ebi-a-GCST90001554	Effector Memory CD8+ T cell Absolute Count
ebi-a-GCST90001487	Activated CD4 regulatory T cell %CD4 regulatory T cell
ebi-a-GCST90001477	HLA DR++ monocyte Absolute Count
ebi-a-GCST90001528	CD33dim HLA DR+ CD11b- %CD33dim HLA DR+
ebi-a-GCST90001770	CD24 on IgD- CD38dim B cell
ebi-a-GCST90001788	CD25 on IgD- CD38+ B cell
ebi-a-GCST90001569	Effector Memory CD4-CD8- T cell Absolute Count
ebi-a-GCST90001876	HVEM on Central Memory CD4+ T cell
ebi-a-GCST90001884	CD16-CD56 on Natural Killer
ebi-a-GCST90002019	CD14 on Monocytic Myeloid-Derived Suppressor Cells
ebi-a-GCST90002087	CD11c on myeloid Dendritic Cell
ebi-a-GCST90001860	CD3 on CD39+ CD4+ T cell
ebi-a-GCST90001474	Plasmacytoid Dendritic Cell %Dendritic Cell
ebi-a-GCST90001602	Lymphocyte %leukocyte
ebi-a-GCST90001578	Transitional B cell %lymphocyte
ebi-a-GCST90002114	HLA DR on HLA DR+ CD4+ T cell
ebi-a-GCST90001894	CD28 on CD28+ CD4+ T cell
ebi-a-GCST90001549	Central Memory CD8+ T cell %CD8+ T cell
ebi-a-GCST90001785	CD25 on IgD- CD24- B cell
ebi-a-GCST90002062	CD4 on CD28+ CD4+ T cell
ebi-a-GCST90001522	CD33- HLA DR- Absolute Count
ebi-a-GCST90001736	CD19 on memory B cell
ebi-a-GCST90001919	CD45 on Natural Killer T
ebi-a-GCST90001585	CD14+ CD16+ monocyte %monocyte
ebi-a-GCST90002021	CD14 on CD33dim HLA DR+ CD11b+
ebi-a-GCST90001587	CD16+ monocyte %monocyte
ebi-a-GCST90001955	CD33 on Immature Myeloid-Derived Suppressor Cells
ebi-a-GCST90001938	CD25 on CD39+ resting CD4 regulatory T cell
ebi-a-GCST90001561	CD45RA+ CD8+ T cell %CD8+ T cell
ebi-a-GCST90001903	CD86 on myeloid Dendritic Cell
ebi-a-GCST90002089	CD11c on monocyte
ebi-a-GCST90001617	TCRgd T cell %lymphocyte
ebi-a-GCST90001932	CD127 on CD45RA+ CD4+ T cell
ebi-a-GCST90001464	CD86+ myeloid Dendritic Cell Absolute Count
ebi-a-GCST90001402	Switched memory B cell %B cell
ebi-a-GCST90001589	CD4+/CD8+ T cell
ebi-a-GCST90001882	HVEM on Central Memory CD8+ T cell
ebi-a-GCST90002036	CD80 on CD62L+ myeloid Dendritic Cell
ebi-a-GCST90001667	CD28+ CD45RA- CD8dim T cell %T cell
ebi-a-GCST90002020	CD14 on CD33+ HLA DR+ CD14dim
ebi-a-GCST90002104	HLA DR on myeloid Dendritic Cell
ebi-a-GCST90001652	Granulocyte %leukocyte
ebi-a-GCST90002088	CD11c on CD62L+ myeloid Dendritic Cell
ebi-a-GCST90001892	CD28 on CD39+ CD4+ T cell
ebi-a-GCST90001533	Basophil %CD33dim HLA DR- CD66b-
ebi-a-GCST90001539	Central Memory CD4+ T cell %T cell
ebi-a-GCST90001862	CD3 on CD28+ CD4-CD8- T cell
ebi-a-GCST90001581	CD14- CD16- Absolute Count
ebi-a-GCST90001749	CD20 on IgD+ CD38- naive B cell
ebi-a-GCST90001822	IgD on IgD+ CD38- B cell
ebi-a-GCST90001449	CD11c+ monocyte %monocyte
ebi-a-GCST90001695	CD45RA- CD28- CD8+ T cell Absolute Count
ebi-a-GCST90001950	CD33 on Granulocytic Myeloid-Derived Suppressor Cells
ebi-a-GCST90001527	CD33dim HLA DR+ CD11b- Absolute Count
ebi-a-GCST90001650	HLA DR+ Natural Killer %CD3- lymphocyte
ebi-a-GCST90001571	Effector Memory CD4-CD8- T cell %T cell
ebi-a-GCST90001717	BAFF-R on unswitched memory B cell
ebi-a-GCST90001483	CD39+ resting CD4 regulatory T cell Absolute Count
ebi-a-GCST90002017	CCR2 on monocyte
ebi-a-GCST90002024	CD4 on naive CD4+ T cell
ebi-a-GCST90001619	HLA DR+ T cell%T cell
ebi-a-GCST90001495	CD39+ secreting CD4 regulatory T cell Absolute Count
ebi-a-GCST90001817	CD38 on Plasma Blast-Plasma Cell
ebi-a-GCST90001953	CD33 on CD33dim HLA DR-
ebi-a-GCST90001579	CD14- CD16+ monocyte Absolute Count
ebi-a-GCST90001447	IgD+ CD38+ B cell %B cell
ebi-a-GCST90001709	BAFF-R on IgD+ CD38dim B cell
ebi-a-GCST90002112	HLA DR on CD33- HLA DR+
ebi-a-GCST90001730	CD19 on IgD+ CD38dim B cell
ebi-a-GCST90002042	CD45 on CD33+ HLA DR+ CD14-
ebi-a-GCST90002038	CD80 on CD62L+ plasmacytoid Dendritic Cell
ebi-a-GCST90001746	CD20 on IgD+ CD24+ B cell
ebi-a-GCST90001771	CD24 on memory B cell
ebi-a-GCST90001806	CD27 on unswitched memory B cell
ebi-a-GCST90002100	CD45RA on naive CD8+ T cell
ebi-a-GCST90001768	CD24 on IgD+ CD38+ B cell
ebi-a-GCST90001858	CD3 on CD45RA+ CD4+ T cell
ebi-a-GCST90001555	Effector Memory CD8+ T cell %CD8+ T cell
ebi-a-GCST90001716	BAFF-R on naive-mature B cell
ebi-a-GCST90001411	IgD+ CD24+ B cell %B cell
ebi-a-GCST90001646	Natural Killer %CD3- lymphocyte
ebi-a-GCST90001542	Effector Memory CD4+ T cell Absolute Count
ebi-a-GCST90002080	SSC-A on T cell
ebi-a-GCST90001795	CD25 on transitional B cell
ebi-a-GCST90001744	CD20 on CD20- CD38- B cell
ebi-a-GCST90001989	CD40 on CD14- CD16+ monocyte
ebi-a-GCST90002037	CD80 on plasmacytoid Dendritic Cell
ebi-a-GCST90001833	CD62L on CD62L+ Dendritic Cell
ebi-a-GCST90001556	Effector Memory CD8+ T cell %T cell
ebi-a-GCST90001546	Terminally Differentiated CD4+ T cell %CD4+ T cell
ebi-a-GCST90001986	CD14 on CD14+ CD16- monocyte
ebi-a-GCST90001732	CD19 on IgD- CD27- B cell
ebi-a-GCST90001821	IgD on IgD+ CD24- B cell
ebi-a-GCST90001480	Resting CD4 regulatory T cell Absolute Count
ebi-a-GCST90001563	Central Memory CD4-CD8- T cell Absolute Count
ebi-a-GCST90001466	CD86+ plasmacytoid Dendritic Cell Absolute Count
ebi-a-GCST90001664	CD28+ CD45RA+ CD8dim T cell %T cell
ebi-a-GCST90001967	FSC-A on CD14+ monocyte
ebi-a-GCST90001595	CD4+CD8+ T cell %T cell
ebi-a-GCST90001891	CD28 on CD45RA- CD4 not regulatory T cell
ebi-a-GCST90001826	IgD on unswitched memory B cell
ebi-a-GCST90001880	HVEM on CD45RA- CD4+ T cell
ebi-a-GCST90001867	CD3 on CD4+ T cell
ebi-a-GCST90001644	B cell %lymphocyte
ebi-a-GCST90002061	CD4 on CD39+ CD4+ T cell
ebi-a-GCST90001911	CD45 on Natural Killer
ebi-a-GCST90001864	CD3 on CD28+ CD45RA+ CD8+ T cell
ebi-a-GCST90002029	CD39 on CD39+ CD8+ T cell
ebi-a-GCST90002083	SSC-A on HLA DR+ T cell
ebi-a-GCST90001834	CD62L on monocyte
ebi-a-GCST90001446	IgD- CD38- B cell Absolute Count
ebi-a-GCST90001623	Natural Killer T %lymphocyte
ebi-a-GCST90001831	CD62L on CD62L+ myeloid Dendritic Cell
ebi-a-GCST90002058	CD8 on CD8+ T cell
ebi-a-GCST90001784	CD25 on IgD+ CD38dim B cell
ebi-a-GCST90001633	CD8dim Natural Killer T Absolute Count
ebi-a-GCST90001671	CD39+ CD8+ T cell %CD8+ T cell
ebi-a-GCST90001762	CD20 on IgD+ B cell
ebi-a-GCST90002026	CD4 on Terminally Differentiated CD4+ T cell
ebi-a-GCST90002054	CD8 on Central Memory CD8+ T cell
ebi-a-GCST90001934	CD25 on CD45RA+ CD4 not regulatory T cell
ebi-a-GCST90001763	CD20 on transitional B cell
ebi-a-GCST90001668	CD28+ CD45RA- CD8dim T cell %CD8dim T cell
ebi-a-GCST90001874	HVEM on Terminally Differentiated CD8+ T cell
ebi-a-GCST90001921	CD45 on HLA DR+ CD8+ T cell
ebi-a-GCST90001865	CD3 on CD28- CD8+ T cell
ebi-a-GCST90002015	CCR2 on plasmacytoid Dendritic Cell
ebi-a-GCST90001458	Myeloid Dendritic Cell Absolute Count
ebi-a-GCST90001896	CD28 on CD28+ CD45RA+ CD8+ T cell
ebi-a-GCST90001684	CD127- CD8+ T cell Absolute Count
ebi-a-GCST90001599	CD4-CD8- T cell %T cell
ebi-a-GCST90001866	CD3 on CD39+ CD8+ T cell
ebi-a-GCST90001596	CD8dim T cell Absolute Count
ebi-a-GCST90001871	HVEM on T cell
ebi-a-GCST90002025	CD4 on Effector Memory CD4+ T cell
ebi-a-GCST90002121	CD8 on CD39+ CD8+ T cell
ebi-a-GCST90001491	CD39+ activated CD4 regulatory T cell %CD4 regulatory T cell
ebi-a-GCST90001535	CD45RA- CD4+ T cell %CD4+ T cell
ebi-a-GCST90001818	CD38 on IgD+ B cell
ebi-a-GCST90001917	CD45 on CD8+ T cell
ebi-a-GCST90001959	CD4 on HLA DR+ CD4+ T cell
ebi-a-GCST90002085	SSC-A on HLA DR+ CD4+ T cell
ebi-a-GCST90001983	CD14 on CD14+ CD16+ monocyte
ebi-a-GCST90001635	CD8dim Natural Killer T %lymphocyte
ebi-a-GCST90001861	CD3 on CD28+ CD4+ T cell
ebi-a-GCST90001783	CD25 on IgD+ CD38+ B cell
ebi-a-GCST90001503	Activated & secreting CD4 regulatory T cell %CD4+ T cell
ebi-a-GCST90001551	Naive CD8+ T cell Absolute Count
ebi-a-GCST90001759	CD20 on naive-mature B cell
ebi-a-GCST90001482	Resting CD4 regulatory T cell %CD4+ T cell
ebi-a-GCST90002075	SSC-A on B cell
ebi-a-GCST90001873	HVEM on Effector Memory CD8+ T cell
ebi-a-GCST90002055	CD8 on naive CD8+ T cell
ebi-a-GCST90001997	CX3CR1 on CD14+ CD16- monocyte
ebi-a-GCST90002109	HLA DR on CD33+ HLA DR+ CD14dim
ebi-a-GCST90001915	CD45 on T cell
ebi-a-GCST90001524	Granulocytic Myeloid-Derived Suppressor Cells Absolute Count
ebi-a-GCST90001931	CD127 on CD4+ T cell
ebi-a-GCST90001930	CD127 on CD28- CD8+ T cell
ebi-a-GCST90001755	CD20 on IgD- CD38- B cell
ebi-a-GCST90002116	HLA DR on B cell
ebi-a-GCST90001512	CD25++ CD45RA- CD4 not regulatory T cell %T cell
ebi-a-GCST90001605	T cell %leukocyte
ebi-a-GCST90002103	CD45RA on CD39+ resting CD4 regulatory T cell
ebi-a-GCST90001613	CD4-CD8- T cell %leukocyte
ebi-a-GCST90001636	CD4-CD8- Natural Killer T Absolute Count
ebi-a-GCST90001936	CD25 on CD4 regulatory T cell
ebi-a-GCST90001543	Effector Memory CD4+ T cell %CD4+ T cell
ebi-a-GCST90001840	CD3 on Terminally Differentiated CD8+ T cell
ebi-a-GCST90001640	CD3- lymphocyte %lymphocyte
ebi-a-GCST90001789	CD25 on IgD- CD38dim B cell
ebi-a-GCST90001928	CD127 on CD28+ CD45RA- CD8+ T cell
ebi-a-GCST90001753	CD20 on IgD- CD24- B cell
ebi-a-GCST90001844	CD3 on Terminally Differentiated CD4+ T cell
ebi-a-GCST90001839	CD3 on Effector Memory CD8+ T cell
ebi-a-GCST90001676	CD28- CD25++ CD8+ T cell %T cell
ebi-a-GCST90001643	B cell %CD3- lymphocyte
ebi-a-GCST90001974	FSC-A on CD8+ T cell
ebi-a-GCST90001981	CD40 on CD14+ CD16+ monocyte
ebi-a-GCST90001485	CD39+ resting CD4 regulatory T cell %CD4 regulatory T cell
ebi-a-GCST90001628	HLA DR+ CD8+ T cell %T cell
ebi-a-GCST90001661	CD28- CD8dim T cell %T cell
ebi-a-GCST90001850	CD3 on HLA DR+ CD8+ T cell
ebi-a-GCST90002043	CD45 on CD33+ HLA DR+ CD14dim
ebi-a-GCST90001490	CD39+ activated CD4 regulatory T cell %activated CD4 regulatory T cell
ebi-a-GCST90001584	CD14- CD16+ monocyte %monocyte
ebi-a-GCST90001991	HLA DR on CD14+ monocyte
ebi-a-GCST90001793	CD25 on switched memory B cell
ebi-a-GCST90001444	CD20- CD38- B cell %lymphocyte
ebi-a-GCST90001734	CD19 on IgD- CD38+ B cell
ebi-a-GCST90001462	CD62L- Dendritic Cell Absolute Count
ebi-a-GCST90001690	CD28+ CD45RA+ CD8+ T cell Absolute Count
ebi-a-GCST90001794	CD25 on IgD+ B cell
ebi-a-GCST90001747	CD20 on IgD+ CD24- B cell
ebi-a-GCST90001606	CD4+ T cell %leukocyte
ebi-a-GCST90001521	CD33+ HLA DR+ CD14dim %CD33+ HLA DR+
ebi-a-GCST90002118	CD8 on CD28+ CD45RA- CD8+ T cell
ebi-a-GCST90001893	CD28 on CD28+ CD45RA- CD8+ T cell
ebi-a-GCST90001657	CD28+ CD4-CD8- T cell Absolute Count
ebi-a-GCST90001689	CD28+ CD45RA+ CD8+ T cell %CD8+ T cell
ebi-a-GCST90002102	CD45RA on resting CD4 regulatory T cell
ebi-a-GCST90001627	HLA DR+ CD8+ T cell Absolute Count
ebi-a-GCST90001895	CD28 on CD28+ CD4-CD8- T cell
ebi-a-GCST90001666	CD28+ CD45RA+ CD8dim T cell Absolute Count
ebi-a-GCST90002004	CCR2 on CD14+ CD16- monocyte
ebi-a-GCST90001711	BAFF-R on IgD- CD27- B cell
ebi-a-GCST90001824	IgD on IgD+ CD38+ B cell
ebi-a-GCST90001898	CD28 on CD4+ T cell
ebi-a-GCST90001516	Immature Myeloid-Derived Suppressor Cells %CD33dim HLA DR- CD66b-
ebi-a-GCST90001552	Naive CD8+ T cell %CD8+ T cell
ebi-a-GCST90001978	FSC-A on HLA DR+ CD8+ T cell
ebi-a-GCST90001675	CD28- CD127- CD25++ CD8+ T cell Absolute Count
ebi-a-GCST90001637	CD4-CD8- Natural Killer T %T cell
ebi-a-GCST90001904	CD86 on CD62L+ myeloid Dendritic Cell
ebi-a-GCST90001885	CD16-CD56 on HLA DR+ Natural Killer
ebi-a-GCST90001426	IgD- CD38dim B cell %lymphocyte
ebi-a-GCST90001576	Transitional B cell %B cell
ebi-a-GCST90002022	CD4 on CD4+ T cell
ebi-a-GCST90001700	CD45RA+ CD28- CD8+ T cell %T cell
ebi-a-GCST90001713	BAFF-R on IgD- CD38+ B cell
ebi-a-GCST90001450	CD62L- monocyte Absolute Count
ebi-a-GCST90001418	CD24+ CD27+ B cell Absolute Count
ebi-a-GCST90001992	CCR2 on CD14+ CD16+ monocyte
ebi-a-GCST90001777	CD25 on CD24+ CD27+ B cell
ebi-a-GCST90002090	CD11c on granulocyte
ebi-a-GCST90001879	HVEM on Terminally Differentiated CD4+ T cell
ebi-a-GCST90001423	CD20- CD38- B cell Absolute Count
ebi-a-GCST90001510	CD25++ CD45RA- CD4 not regulatory T cell Absolute Count
ebi-a-GCST90001559	Terminally Differentiated CD8+ T cell %T cell
ebi-a-GCST90001906	CD86 on granulocyte
ebi-a-GCST90001901	CD28 on CD39+ resting CD4 regulatory T cell
ebi-a-GCST90002000	PDL-1 on CD14- CD16-
ebi-a-GCST90002059	CD8 on Natural Killer T
ebi-a-GCST90001855	CD3 on secreting CD4 regulatory T cell
ebi-a-GCST90001415	IgD+ CD24- B cell %B cell
ebi-a-GCST90001593	CD8+ T cell %T cell
ebi-a-GCST90001612	CD8dim T cell %leukocyte
ebi-a-GCST90001699	CD45RA+ CD28- CD8+ T cell %CD8+ T cell
ebi-a-GCST90001799	CD27 on T cell
ebi-a-GCST90002001	CD64 on CD14- CD16-
ebi-a-GCST90001396	IgD+ CD38- B cell Absolute Count
ebi-a-GCST90001574	Terminally Differentiated CD4-CD8- T cell %T cell
ebi-a-GCST90001497	CD39+ secreting CD4 regulatory T cell %CD4 regulatory T cell
ebi-a-GCST90001802	CD27 on IgD- CD38- B cell
ebi-a-GCST90002076	SSC-A on Natural Killer
ebi-a-GCST90001653	CD28- CD4-CD8- T cell %CD4-CD8- T cell
ebi-a-GCST90001775	CD25 on B cell
ebi-a-GCST90001797	CD27 on CD20- CD38- B cell
ebi-a-GCST90001767	CD24 on IgD+ CD38- unswitched memory B cell
ebi-a-GCST90001964	FSC-A on plasmacytoid Dendritic Cell
ebi-a-GCST90001456	CD11c+ HLA DR++ monocyte Absolute Count
ebi-a-GCST90001962	CD25 on CD28+ CD4+ T cell
ebi-a-GCST90001832	CD62L on CD62L+ plasmacytoid Dendritic Cell
ebi-a-GCST90001719	BAFF-R on IgD+ B cell
ebi-a-GCST90001994	CX3CR1 on CD14- CD16-
ebi-a-GCST90001995	CX3CR1 on monocyte
ebi-a-GCST90001905	CD86 on monocyte
ebi-a-GCST90001702	BAFF-R on CD24+ CD27+ B cell
ebi-a-GCST90001471	CD62L- plasmacytoid Dendritic Cell %Dendritic Cell
ebi-a-GCST90002050	CD45 on CD33dim HLA DR-
ebi-a-GCST90001718	BAFF-R on switched memory B cell
ebi-a-GCST90001632	CD8+ Natural Killer T %lymphocyte
ebi-a-GCST90001564	Central Memory CD4-CD8- T cell %CD4-CD8- T cell
ebi-a-GCST90001400	IgD+ B cell Absolute Count
ebi-a-GCST90001999	PDL-1 on CD14- CD16+ monocyte
ebi-a-GCST90001776	CD25 on CD20- CD38- B cell
ebi-a-GCST90001740	CD19 on switched memory B cell
ebi-a-GCST90001947	CD33 on CD33+ HLA DR+ CD14dim
ebi-a-GCST90001909	CD45 on CD14+ monocyte
ebi-a-GCST90001473	CD62L- CD86+ myeloid Dendritic Cell %Dendritic Cell
ebi-a-GCST90002045	CD45 on CD33- HLA DR-
ebi-a-GCST90002046	CD45 on CD33- HLA DR+
ebi-a-GCST90002068	CD4 on secreting CD4 regulatory T cell
ebi-a-GCST90001514	Hematopoietic Stem Cell Absolute Count
ebi-a-GCST90002065	CD4 on CD39+ resting CD4 regulatory T cell
ebi-a-GCST90002101	CD45RA on Terminally Differentiated CD8+ T cell
ebi-a-GCST90001779	CD25 on IgD+ CD24- B cell
ebi-a-GCST90002072	SSC-A on plasmacytoid Dendritic Cell
ebi-a-GCST90001511	CD25++ CD45RA- CD4 not regulatory T cell %CD4+ T cell
ebi-a-GCST90001970	FSC-A on HLA DR+ Natural Killer
ebi-a-GCST90001568	Naive CD4-CD8- T cell %T cell
ebi-a-GCST90001642	B cell Absolute Count
ebi-a-GCST90001837	CD66b on Granulocytic Myeloid-Derived Suppressor Cells
ebi-a-GCST90001827	IgD on IgD+ B cell
ebi-a-GCST90001769	CD24 on IgD- CD38- B cell
ebi-a-GCST90002018	CCR2 on granulocyte
ebi-a-GCST90001603	T cell Absolute Count
ebi-a-GCST90001677	CD28- CD25++ CD8+ T cell %CD8+ T cell
ebi-a-GCST90002011	CD64 on CD14+ CD16+ monocyte
ebi-a-GCST90001430	IgD+ CD38dim B cell %lymphocyte
ebi-a-GCST90001541	Naive CD4+ T cell %CD4+ T cell
ebi-a-GCST90001735	CD19 on IgD- CD38dim B cell
ebi-a-GCST90001624	HLA DR+ CD4+ T cell Absolute Count
ebi-a-GCST90001641	CD3- lymphocyte %leukocyte
ebi-a-GCST90002077	SSC-A on HLA DR+ Natural Killer
ebi-a-GCST90001937	CD25 on resting CD4 regulatory T cell
ebi-a-GCST90002039	CD80 on monocyte
ebi-a-GCST90001941	CD25 on secreting CD4 regulatory T cell
ebi-a-GCST90001562	CD45RA+ CD8+ T cell %T cell
ebi-a-GCST90001845	CD3 on CD45RA- CD4+ T cell
ebi-a-GCST90001910	CD45 on B cell
ebi-a-GCST90001830	BAFF-R on CD20- B cell
ebi-a-GCST90001774	CD24 on transitional B cell
ebi-a-GCST90001452	CD11c+ CD62L- monocyte Absolute Count
ebi-a-GCST90001410	IgD- CD38+ B cell %B cell
ebi-a-GCST90002111	HLA DR on CD33dim HLA DR+ CD11b-
ebi-a-GCST90001416	IgD+ CD24- B cell Absolute Count
ebi-a-GCST90001760	CD20 on unswitched memory B cell
ebi-a-GCST90001810	CD38 on CD3- CD19-
ebi-a-GCST90001499	Activated & resting CD4 regulatory T cell %CD4 regulatory T cell
ebi-a-GCST90002034	CD39 on monocyte
ebi-a-GCST90001820	IgD on IgD+ CD24+ B cell
ebi-a-GCST90001441	IgD+ CD24- B cell %lymphocyte
ebi-a-GCST90001808	CD27 on switched memory B cell
ebi-a-GCST90001951	CD33 on CD66b++ myeloid cell
ebi-a-GCST90001654	CD28- CD4-CD8- T cell Absolute Count
ebi-a-GCST90002082	SSC-A on CD8+ T cell
ebi-a-GCST90001764	CD24 on CD24+ CD27+ B cell
ebi-a-GCST90002074	SSC-A on CD14+ monocyte
ebi-a-GCST90001537	Central Memory CD4+ T cell Absolute Count
ebi-a-GCST90001815	CD38 on IgD- CD38dim B cell
ebi-a-GCST90001680	CD25++ CD8+ T cell %CD8+ T cell
ebi-a-GCST90001486	Activated CD4 regulatory T cell Absolute Count
ebi-a-GCST90001629	HLA DR+ CD8+ T cell %lymphocyte
ebi-a-GCST90002032	CD39 on CD39+ CD4+ T cell
ebi-a-GCST90001786	CD25 on IgD- CD27- B cell
ebi-a-GCST90001493	Secreting CD4 regulatory T cell %CD4 regulatory T cell
ebi-a-GCST90001790	CD25 on memory B cell
ebi-a-GCST90001838	CD3 on naive CD8+ T cell
ebi-a-GCST90002051	CD45 on basophil
ebi-a-GCST90001638	CD4-CD8- Natural Killer T %lymphocyte
ebi-a-GCST90002014	CCR2 on CD62L+ myeloid Dendritic Cell
ebi-a-GCST90001575	Naive CD4+ T cell %T cell
ebi-a-GCST90001948	CD33 on CD33dim HLA DR+ CD11b+
ebi-a-GCST90001811	CD38 on IgD+ CD24- B cell
ebi-a-GCST90001819	CD38 on transitional B cell
ebi-a-GCST90001960	CD25 on CD4+ T cell
ebi-a-GCST90001886	CD28 on CD39+ activated CD4 regulatory T cell
ebi-a-GCST90001620	HLA DR+ T cell%lymphocyte
ebi-a-GCST90001502	Activated & secreting CD4 regulatory T cell %CD4 regulatory T cell
ebi-a-GCST90001435	Plasma Blast-Plasma Cell %lymphocyte
ebi-a-GCST90001812	CD38 on IgD+ CD38+ B cell
ebi-a-GCST90001438	IgD- CD38dim B cell Absolute Count
ebi-a-GCST90002053	CD45 on CD33+ HLA DR+
ebi-a-GCST90002066	CD4 on activated CD4 regulatory T cell
ebi-a-GCST90001413	IgD- CD24- B cell %B cell
ebi-a-GCST90001509	CD25++ CD45RA+ CD4 not regulatory T cell %T cell
ebi-a-GCST90001996	CX3CR1 on CD14+ CD16+ monocyte
ebi-a-GCST90001660	CD39+ CD4+ T cell Absolute Count
ebi-a-GCST90001460	Plasmacytoid Dendritic Cell Absolute Count
ebi-a-GCST90001870	CD34 on Hematopoietic Stem Cell
ebi-a-GCST90001761	CD20 on switched memory B cell
ebi-a-GCST90001780	CD25 on IgD+ CD38- B cell
ebi-a-GCST90001731	CD19 on IgD- CD24- B cell
ebi-a-GCST90001494	Secreting CD4 regulatory T cell %CD4+ T cell
ebi-a-GCST90002035	CD80 on myeloid Dendritic Cell
ebi-a-GCST90001621	Natural Killer T Absolute Count
ebi-a-GCST90002095	CD11b on CD33dim HLA DR-
ebi-a-GCST90001782	CD25 on IgD+ CD38- unswitched memory B cell
ebi-a-GCST90001425	IgD- CD38+ B cell %lymphocyte
ebi-a-GCST90001715	BAFF-R on memory B cell
ebi-a-GCST90002031	CD39 on CD39+ secreting CD4 regulatory T cell
ebi-a-GCST90001701	BAFF-R on CD20- CD38- B cell
ebi-a-GCST90001405	Plasma Blast-Plasma Cell Absolute Count
ebi-a-GCST90002105	HLA DR on plasmacytoid Dendritic Cell
ebi-a-GCST90001800	CD27 on IgD+ CD24+ B cell
ebi-a-GCST90001725	CD19 on IgD+ CD24- B cell
ebi-a-GCST90001703	BAFF-R on IgD+ CD24+ B cell
ebi-a-GCST90001459	Myeloid Dendritic Cell %Dendritic Cell
ebi-a-GCST90001742	CD19 on transitional B cell
ebi-a-GCST90001645	Natural Killer Absolute Count
ebi-a-GCST90001409	Naive-mature B cell Absolute Count
ebi-a-GCST90001949	CD33 on CD33dim HLA DR+ CD11b-
ebi-a-GCST90001607	CD8+ T cell %leukocyte
ebi-a-GCST90001429	IgD+ CD38+ B cell %lymphocyte
ebi-a-GCST90001565	Central Memory CD4-CD8- T cell %T cell
ebi-a-GCST90001993	PDL-1 on CD14+ CD16- monocyte
ebi-a-GCST90001697	CD45RA- CD28- CD8+ T cell %T cell
ebi-a-GCST90001805	CD27 on memory B cell
ebi-a-GCST90001854	CD3 on CD39+ activated CD4 regulatory T cell
ebi-a-GCST90001615	TCRgd T cell Absolute Count
ebi-a-GCST90001525	CD33dim HLA DR+ CD11b+ Absolute Count
ebi-a-GCST90002067	CD4 on CD39+ activated CD4 regulatory T cell
ebi-a-GCST90001859	CD3 on CD8+ T cell
ebi-a-GCST90001625	HLA DR+ CD4+ T cell %T cell
ebi-a-GCST90002040	CD80 on granulocyte
ebi-a-GCST90001828	IgD on transitional B cell
ebi-a-GCST90001988	HLA DR on CD14+ CD16- monocyte
ebi-a-GCST90001558	Terminally Differentiated CD8+ T cell %CD8+ T cell
ebi-a-GCST90001913	CD45 on granulocyte
ebi-a-GCST90001432	Unswitched memory B cell %lymphocyte
ebi-a-GCST90002094	CD11b on Monocytic Myeloid-Derived Suppressor Cells
ebi-a-GCST90001550	Central Memory CD8+ T cell %T cell
ebi-a-GCST90002099	CD4RA on Terminally Differentiated CD4+ T cell
ebi-a-GCST90001407	Memory B cell Absolute Count
ebi-a-GCST90001454	CD62L- HLA DR++ monocyte Absolute Count
ebi-a-GCST90001825	IgD on IgD+ CD38dim B cell
ebi-a-GCST90001920	CD45 on HLA DR+ CD4+ T cell
ebi-a-GCST90002091	CD11b on CD14+ monocyte
ebi-a-GCST90001781	CD25 on IgD+ CD38- naive B cell
ebi-a-GCST90001588	T/B cell
ebi-a-GCST90001688	CD28+ CD45RA+ CD8+ T cell %T cell
ebi-a-GCST90001979	CD16 on CD14- CD16+ monocyte
ebi-a-GCST90002108	HLA DR on CD33+ HLA DR+ CD14-
ebi-a-GCST90001518	CD33+ HLA DR+ CD14- Absolute Count
ebi-a-GCST90002092	CD11b on Granulocytic Myeloid-Derived Suppressor Cells
ebi-a-GCST90002098	CD45RA on naive CD4+ T cell
ebi-a-GCST90001408	Naive-mature B cell %B cell
ebi-a-GCST90001648	HLA DR+ Natural Killer Absolute Count
ebi-a-GCST90001925	CD127 on CD28+ CD4-CD8- T cell
ebi-a-GCST90001798	CD27 on CD24+ CD27+ B cell
ebi-a-GCST90001673	CD28- CD127- CD25++ CD8+ T cell %T cell
ebi-a-GCST90001984	HLA DR on CD14- CD16+ monocyte
ebi-a-GCST90001751	CD20 on IgD+ CD38+ B cell
ebi-a-GCST90001508	CD25++ CD45RA+ CD4 not regulatory T cell %CD4+ T cell
ebi-a-GCST90001933	CD25 on CD45RA- CD4 not regulatory T cell
ebi-a-GCST90001520	CD33+ HLA DR+ CD14dim Absolute Count
ebi-a-GCST90001918	CD45 on HLA DR+ T cell
ebi-a-GCST90001863	CD3 on CD28+ CD45RA- CD8+ T cell
ebi-a-GCST90001670	CD39+ CD8+ T cell %T cell
ebi-a-GCST90001501	Activated & secreting CD4 regulatory T cell Absolute Count
ebi-a-GCST90001804	CD27 on IgD- CD38dim B cell
ebi-a-GCST90001772	CD24 on unswitched memory B cell
ebi-a-GCST90002119	CD8 on CD28+ CD45RA+ CD8+ T cell
ebi-a-GCST90001883	CD16-CD56 on Natural Killer T
ebi-a-GCST90001849	CD3 on HLA DR+ CD4+ T cell
ebi-a-GCST90001630	CD8+ Natural Killer T Absolute Count
ebi-a-GCST90001899	CD28 on CD4 regulatory T cell
ebi-a-GCST90002073	SSC-A on monocyte
ebi-a-GCST90001733	CD19 on IgD- CD38- B cell
ebi-a-GCST90001526	CD33dim HLA DR+ CD11b+ %CD33dim HLA DR+
ebi-a-GCST90001710	BAFF-R on IgD- CD24- B cell
ebi-a-GCST90001757	CD20 on IgD- CD38dim B cell
ebi-a-GCST90001714	BAFF-R on IgD- CD38dim B cell
ebi-a-GCST90001773	CD24 on switched memory B cell
ebi-a-GCST90001540	Naive CD4+ T cell Absolute Count
ebi-a-GCST90002084	SSC-A on Natural Killer T
ebi-a-GCST90001754	CD20 on IgD- CD27- B cell
ebi-a-GCST90001956	CD33 on CD33+ HLA DR+
ebi-a-GCST90001420	IgD- CD38+ B cell Absolute Count
ebi-a-GCST90001536	CD45RA- CD4+ T cell %T cell
ebi-a-GCST90001472	CD62L- CD86+ myeloid Dendritic Cell Absolute Count
ebi-a-GCST90001720	BAFF-R on transitional B cell
ebi-a-GCST90001475	HLA DR++ monocyte %monocyte
ebi-a-GCST90001907	CCR7 on naive CD4+ T cell
ebi-a-GCST90002096	CD11b on basophil
ebi-a-GCST90001741	CD19 on IgD+ B cell
ebi-a-GCST90002013	CCR2 on myeloid Dendritic Cell
ebi-a-GCST90001679	CD25++ CD8+ T cell %T cell
ebi-a-GCST90001656	CD28+ CD4-CD8- T cell %CD4-CD8- T cell
ebi-a-GCST90001417	CD24+ CD27+ B cell %B cell
ebi-a-GCST90001544	Effector Memory CD4+ T cell %T cell
ebi-a-GCST90001694	CD28- CD4-CD8- T cell %T cell
ebi-a-GCST90001515	Immature Myeloid-Derived Suppressor Cells Absolute Count
ebi-a-GCST90001506	CD25++ CD4+ T cell %T cell
ebi-a-GCST90001570	Effector Memory CD4-CD8- T cell %CD4-CD8- T cell
ebi-a-GCST90001626	HLA DR+ CD4+ T cell %lymphocyte
ebi-a-GCST90001567	Naive CD4-CD8- T cell %CD4-CD8- T cell
ebi-a-GCST90001478	CD4 regulatory T cell %CD4+ T cell
ebi-a-GCST90001813	CD38 on IgD+ CD38dim B cell
ebi-a-GCST90001465	CD86+ myeloid Dendritic Cell %Dendritic Cell
ebi-a-GCST90001504	CD25++ CD4+ T cell Absolute Count
ebi-a-GCST90001944	CD123 on plasmacytoid Dendritic Cell
ebi-a-GCST90002110	HLA DR on CD33dim HLA DR+ CD11b+
ebi-a-GCST90001566	Naive CD4-CD8- T cell Absolute Count
ebi-a-GCST90001841	CD3 on Central Memory CD4+ T cell
ebi-a-GCST90001614	CD8+ and CD8dim T cell %leukocyte
ebi-a-GCST90001727	CD19 on IgD+ CD38- naive B cell
ebi-a-GCST90001470	CD62L- plasmacytoid Dendritic Cell Absolute Count
ebi-a-GCST90001505	CD25++ CD4+ T cell %CD4+ T cell
ebi-a-GCST90001397	Unswitched memory B cell %B cell
ebi-a-GCST90002030	CD39 on CD39+ activated CD4 regulatory T cell
ebi-a-GCST90002047	CD45 on Granulocytic Myeloid-Derived Suppressor Cells
ebi-a-GCST90001835	CD62L on granulocyte
ebi-a-GCST90001428	IgD- CD38dim B cell %B cell
ebi-a-GCST90001580	CD14+ CD16+ monocyte Absolute Count
ebi-a-GCST90001704	BAFF-R on IgD+ CD24- B cell
ebi-a-GCST90001601	Lymphocyte Absolute Count
ebi-a-GCST90001791	CD25 on naive-mature B cell
ebi-a-GCST90001469	CD62L- myeloid Dendritic Cell %Dendritic Cell
ebi-a-GCST90001869	CD3 on resting CD4 regulatory T cell
ebi-a-GCST90001982	CCR2 on CD14- CD16+ monocyte
ebi-a-GCST90001674	CD28- CD127- CD25++ CD8+ T cell %CD8+ T cell
ebi-a-GCST90001973	FSC-A on CD4+ T cell
ebi-a-GCST90001878	HVEM on Effector Memory CD4+ T cell
ebi-a-GCST90001678	CD28- CD25++ CD8+ T cell Absolute Count
ebi-a-GCST90002086	SSC-A on HLA DR+ CD8+ T cell
ebi-a-GCST90001391	IgD+ B cell %B cell
ebi-a-GCST90001500	Activated & resting CD4 regulatory T cell %CD4+ T cell
ebi-a-GCST90001943	CD25 on activated & secreting CD4 regulatory T cell
ebi-a-GCST90001877	HVEM on naive CD4+ T cell
ebi-a-GCST90001594	CD4+CD8+ T cell Absolute Count
ebi-a-GCST90001442	CD24+ CD27+ B cell %lymphocyte
ebi-a-GCST90001639	CD3- lymphocyte Absolute Count
ebi-a-GCST90001395	IgD+ CD38- B cell %B cell
ebi-a-GCST90001468	CD62L- myeloid Dendritic Cell Absolute Count
ebi-a-GCST90001604	T cell %lymphocyte
ebi-a-GCST90001557	Terminally Differentiated CD8+ T cell Absolute Count
ebi-a-GCST90001616	TCRgd T cell %T cell
ebi-a-GCST90001609	CD4+ CD8dim T cell Absolute Count
ebi-a-GCST90001848	CD3 on Natural Killer T
ebi-a-GCST90001583	Monocyte Absolute Count
ebi-a-GCST90001586	CD14+ CD16- monocyte %monocyte
ebi-a-GCST90001846	CD3 on Central Memory CD8+ T cell
ebi-a-GCST90002044	CD45 on CD33dim HLA DR+ CD11b-
ebi-a-GCST90001985	CD40 on monocytes
ebi-a-GCST90002007	HLA DR on CD14+ CD16+ monocyte
ebi-a-GCST90001829	BAFF-R on B cell
ebi-a-GCST90001582	CD14+ CD16- monocyte Absolute Count
ebi-a-GCST90001548	Central Memory CD8+ T cell Absolute Count
ebi-a-GCST90001436	Memory B cell %lymphocyte
ebi-a-GCST90001403	Switched memory B cell Absolute Count
ebi-a-GCST90001836	CD66b on CD66b++ myeloid cell
ebi-a-GCST90001691	CD28+ CD45RA- CD8+ T cell %T cell
ebi-a-GCST90001545	Terminally Differentiated CD4+ T cell Absolute Count
ebi-a-GCST90001705	BAFF-R on IgD+ CD38- B cell
ebi-a-GCST90001433	IgD- CD27- B cell %lymphocyte
ebi-a-GCST90001902	CD28 on activated CD4 regulatory T cell
ebi-a-GCST90001972	FSC-A on T cell
ebi-a-GCST90001924	CD127 on CD28+ CD4+ T cell
ebi-a-GCST90001977	FSC-A on HLA DR+ CD4+ T cell
ebi-a-GCST90001958	CD4 on monocyte
ebi-a-GCST90001431	IgD+ CD38- B cell %lymphocyte
ebi-a-GCST90001597	CD8dim T cell %T cell
ebi-a-GCST90001481	Resting CD4 regulatory T cell %CD4 regulatory T cell
ebi-a-GCST90001706	BAFF-R on IgD+ CD38- naive B cell
ebi-a-GCST90001532	Basophil Absolute Count
ebi-a-GCST90001611	CD4+ CD8dim T cell %leukocyte
ebi-a-GCST90002005	CD16 on CD14+ CD16+ monocyte
ebi-a-GCST90002016	CCR2 on CD62L+ plasmacytoid Dendritic Cell
ebi-a-GCST90001649	HLA DR+ Natural Killer %Natural Killer
ebi-a-GCST90001608	CD4+CD8+ T cell %leukocyte
ebi-a-GCST90002120	CD8 on CD28- CD8+ T cell
ebi-a-GCST90001572	Terminally Differentiated CD4-CD8- T cell Absolute Count
ebi-a-GCST90001889	CD28 on activated & secreting CD4 regulatory T cell
ebi-a-GCST90001766	CD24 on IgD+ CD38- B cell
ebi-a-GCST90002107	HLA DR on Hematopoietic Stem Cell
ebi-a-GCST90001455	CD62L- HLA DR++ monocyte %monocyte
ebi-a-GCST90001726	CD19 on IgD+ CD38- B cell
ebi-a-GCST90002071	SSC-A on myeloid Dendritic Cell
ebi-a-GCST90001427	IgD- CD38- B cell %lymphocyte
ebi-a-GCST90002113	HLA DR on HLA DR+ T cell
ebi-a-GCST90001712	BAFF-R on IgD- CD38- B cell
ebi-a-GCST90001935	CD25 on CD39+ CD4 regulatory T cell
ebi-a-GCST90002033	CD39 on granulocyte
ebi-a-GCST90001722	CD19 on CD20- CD38- B cell
ebi-a-GCST90002023	CD4 on Central Memory CD4+ T cell
ebi-a-GCST90002008	CCR2 on monocyte
ebi-a-GCST90001787	CD25 on IgD- CD38- B cell
ebi-a-GCST90002117	HLA DR on HLA DR+ Natural Killer
ebi-a-GCST90002064	CD4 on resting CD4 regulatory T cell
ebi-a-GCST90001809	CD38 on CD20- B cell
ebi-a-GCST90001672	CD39+ CD8+ T cell Absolute Count
ebi-a-GCST90001463	CD62L- Dendritic Cell %Dendritic Cell
ebi-a-GCST90001707	BAFF-R on IgD+ CD38- unswitched memory B cell
ebi-a-GCST90001655	CD28+ CD4-CD8- T cell %T cell
ebi-a-GCST90001412	IgD+ CD24+ B cell Absolute Count
ebi-a-GCST90001687	CD28- CD8+ T cell Absolute Count
ebi-a-GCST90001856	CD3 on CD39+ secreting CD4 regulatory T cell
ebi-a-GCST90001696	CD45RA- CD28- CD8+ T cell %CD8+ T cell
ebi-a-GCST90001448	CD11c+ monocyte Absolute Count
ebi-a-GCST90001665	CD28+ CD45RA+ CD8dim T cell %CD8dim T cell
ebi-a-GCST90002057	CD8 on Terminally Differentiated CD8+ T cell
ebi-a-GCST90001916	CD45 on CD4+ T cell
ebi-a-GCST90001519	CD33+ HLA DR+ CD14- %CD33+ HLA DR+
ebi-a-GCST90001748	CD20 on IgD+ CD38- B cell
ebi-a-GCST90001479	CD4 regulatory T cell %T cell
ebi-a-GCST90001634	CD8dim Natural Killer T %T cell
ebi-a-GCST90001529	CD66b++ myeloid cell Absolute Count
ebi-a-GCST90001451	CD62L- monocyte %monocyte
ebi-a-GCST90002070	CD4 on activated & secreting CD4 regulatory T cell
ebi-a-GCST90001752	CD20 on IgD+ CD38dim B cell
ebi-a-GCST90001513	CD4 regulatory T cell Absolute Count
ebi-a-GCST90001816	CD38 on naive-mature B cell
ebi-a-GCST90001940	CD25 on CD39+ activated CD4 regulatory T cell
ebi-a-GCST90001756	CD20 on IgD- CD38+ B cell
ebi-a-GCST90001692	CD28+ CD45RA- CD8+ T cell %CD8+ T cell
ebi-a-GCST90001965	FSC-A on monocyte
ebi-a-GCST90001647	Natural Killer %lymphocyte
ebi-a-GCST90001807	CD27 on Plasma Blast-Plasma Cell
ebi-a-GCST90002063	CD4 on CD4 regulatory T cell
ebi-a-GCST90001406	Memory B cell %B cell
ebi-a-GCST90001853	CD3 on activated CD4 regulatory T cell
ebi-a-GCST90001419	CD20- B cell %B cell
ebi-a-GCST90001421	CD20- B cell Absolute Count
ebi-a-GCST90002027	CD4 on CD45RA+ CD4+ T cell
ebi-a-GCST90001843	CD3 on Effector Memory CD4+ T cell
ebi-a-GCST90001658	CD39+ CD4+ T cell %T cell
ebi-a-GCST90001484	CD39+ resting CD4 regulatory T cell %resting CD4 regulatory T cell
ebi-a-GCST90002048	CD45 on CD66b++ myelod cell
ebi-a-GCST90001963	FSC-A on myeloid Dendritic Cell
ebi-a-GCST90001476	HLA DR++ monocyte %leukocyte
ebi-a-GCST90001887	CD28 on secreting CD4 regulatory T cell
ebi-a-GCST90001926	CD127 on granulocyte
ebi-a-GCST90001723	CD19 on CD24+ CD27+ B cell
ebi-a-GCST90001399	IgD- CD27- B cell %B cell
ebi-a-GCST90001467	CD86+ plasmacytoid Dendritic Cell %Dendritic Cell
ebi-a-GCST90001659	CD39+ CD4+ T cell %CD4+ T cell
ebi-a-GCST90001401	IgD- CD27- B cell Absolute Count
ebi-a-GCST90002028	CD19 on B cell
ebi-a-GCST90002081	SSC-A on CD4+ T cell
ebi-a-GCST90001453	CD11c+ CD62L- monocyte %monocyte
ebi-a-GCST90001954	CD33 on basophil
ebi-a-GCST90001927	CD127 on CD8+ T cell
ebi-a-GCST90001758	CD20 on memory B cell
ebi-a-GCST90001598	CD4-CD8- T cell Absolute Count
ebi-a-GCST90001434	Switched memory B cell %lymphocyte
ebi-a-GCST90002049	CD45 on Monocytic Myeloid-Derived Suppressor Cells
ebi-a-GCST90001961	CD25 on CD39+ CD4+ T cell
ebi-a-GCST90001939	CD25 on activated CD4 regulatory T cell
ebi-a-GCST90001750	CD20 on IgD+ CD38- unswitched memory B cell
ebi-a-GCST90001724	CD19 on IgD+ CD24+ B cell
ebi-a-GCST90001966	FSC-A on granulocyte
ebi-a-GCST90001745	CD20 on CD24+ CD27+ B cell
ebi-a-GCST90001457	CD11c+ HLA DR++ monocyte %monocyte
ebi-a-GCST90001683	CD127- CD8+ T cell %CD8+ T cell
ebi-a-GCST90001796	CD27 on CD20- B cell
ebi-a-GCST90001814	CD38 on IgD- CD38+ B cell
ebi-a-GCST90002009	HLA DR on CD14- CD16-
ebi-a-GCST90001922	CD127 on T cell
ebi-a-GCST90001801	CD27 on IgD+ CD38- unswitched memory B cell
ebi-a-GCST90001842	CD3 on Naive CD4+ T cell
ebi-a-GCST90002012	CX3CR1 on CD14- CD16+ monocyte
ebi-a-GCST90002115	HLA DR on HLA DR+ CD8+ T cell
ebi-a-GCST90001496	CD39+ secreting CD4 regulatory T cell %secreting CD4 regulatory T cell
ebi-a-GCST90001600	Leukocyte Absolute Count
ebi-a-GCST90001523	CD33- HLA DR+ Absolute Count
ebi-a-GCST90002056	CD8 on Effector Memory CD8+ T cell
ebi-a-GCST90001792	CD25 on unswitched memory B cell
ebi-a-GCST90002106	HLA DR on Dendritic Cell
ebi-a-GCST90001738	CD19 on unswitched memory B cell
ebi-a-GCST90001439	IgD+ CD24+ B cell %lymphocyte
ebi-a-GCST90001517	CD33+ HLA DR+ Absolute Count
ebi-a-GCST90001547	Terminally Differentiated CD4+ T cell %T cell
ebi-a-GCST90001662	CD28- CD8dim T cell %CD8dim T cell
ebi-a-GCST90001739	CD19 on Plasma Blast-Plasma Cell
ebi-a-GCST90001443	CD20- B cell %lymphocyte
ebi-a-GCST90001681	CD25++ CD8+ T cell Absolute Count
ebi-a-GCST90001631	CD8+ Natural Killer T %T cell
ebi-a-GCST90001590	CD4+ T cell Absolute Count
ebi-a-GCST90001945	CD123 on CD62L+ plasmacytoid Dendritic Cell
ebi-a-GCST90001971	FSC-A on lymphocyte
ebi-a-GCST90001823	IgD on IgD+ CD38- unswitched memory B cell
ebi-a-GCST90001737	CD19 on naive-mature B cell
ebi-a-GCST90001987	CD64 on CD14+ CD16- monocyte
ebi-a-GCST90001492	Secreting CD4 regulatory T cell Absolute Count
ebi-a-GCST90001803	CD27 on IgD- CD38+ B cell
ebi-a-GCST90002079	SSC-A on lymphocyte
ebi-a-GCST90001990	CD64 on CD14- CD16+ monocyte
ebi-a-GCST90001577	Transitional B cell Absolute Count
ebi-a-GCST90001881	HVEM on CD8+ T cell
ebi-a-GCST90001622	Natural Killer T %T cell
ebi-a-GCST90001489	CD39+ activated CD4 regulatory T cell Absolute Count
ebi-a-GCST90001560	CD45RA+ CD8+ T cell Absolute Count
ebi-a-GCST90001976	FSC-A on Natural Killer T
ebi-a-GCST90001685	CD28- CD8+ T cell %T cell
ebi-a-GCST90001708	BAFF-R on IgD+ CD38+ B cell
ebi-a-GCST90001394	IgD+ CD38dim B cell Absolute Count
ebi-a-GCST90001875	HVEM on CD4+ T cell
ebi-a-GCST90001530	Monocytic Myeloid-Derived Suppressor Cells Absolute Count
ebi-a-GCST90001440	IgD- CD24- B cell %lymphocyte
ebi-a-GCST90001698	CD45RA+ CD28- CD8+ T cell Absolute Count
ebi-a-GCST90002052	CD45 on Immature Myeloid-Derived Suppressor Cells
ebi-a-GCST90001591	CD4+ T cell %T cell
ebi-a-GCST90001398	Unswitched memory B cell Absolute Count
ebi-a-GCST90001743	CD20 on B cell
ebi-a-GCST90002003	CCR2 on CD14- CD16-
ebi-a-GCST90001393	IgD+ CD38dim B cell %B cell
ebi-a-GCST90001488	Activated CD4 regulatory T cell %CD4+ T cell
ebi-a-GCST90001980	CD40 on CD14+ CD16- monocyte
ebi-a-GCST90001912	CD45 on HLA DR+ Natural Killer
ebi-a-GCST90001531	CD33dim HLA DR- Absolute Count
ebi-a-GCST90001414	IgD- CD24- B cell Absolute Count
ebi-a-GCST90001610	CD4+ CD8dim T cell %lymphocyte
ebi-a-GCST90001765	CD24 on IgD+ CD24+ B cell
ebi-a-GCST90001914	CD45 on lymphocyte

## Sheet: result of Immune cells and AD
id.exposure	id.outcome	outcome	exposure	method	nsnp	b	se	pval	lo_ci	up_ci	or	or_lci95	or_uci95
ebi-a-GCST90001392	ieu-a-297	Alzheimer's disease || id:ieu-a-297	IgD+ CD38+ B cell Absolute Count || id:ebi-a-GCST90001392	Inverse variance weighted	2	0.00275675	0.125804	0.982517	-0.24382	0.249333	1.00276	0.783629	1.28317
ebi-a-GCST90001946	ieu-a-297	Alzheimer's disease || id:ieu-a-297	CD33 on CD14+ monocyte || id:ebi-a-GCST90001946	Weighted median	3	0.0783889	0.0151791	2.41393e-07	0.0486378	0.10814	1.08154	1.04984	1.1142
ebi-a-GCST90001947	ieu-a-297	Alzheimer's disease || id:ieu-a-297	CD33 on CD33+ HLA DR+ CD14dim || id:ebi-a-GCST90001947	Weighted median	4	0.0704639	0.0142915	8.2037e-07	0.0424524	0.0984753	1.07301	1.04337	1.10349
ebi-a-GCST90001956	ieu-a-297	Alzheimer's disease || id:ieu-a-297	CD33 on CD33+ HLA DR+ || id:ebi-a-GCST90001956	Weighted median	4	0.0698526	0.0142171	8.95736e-07	0.041987	0.0977182	1.07235	1.04288	1.10265
ebi-a-GCST90001957	ieu-a-297	Alzheimer's disease || id:ieu-a-297	CD33 on CD33+ HLA DR+ CD14- || id:ebi-a-GCST90001957	Weighted median	4	0.0694882	0.014284	1.14592e-06	0.0414916	0.0974847	1.07196	1.04236	1.10239
ebi-a-GCST90001948	ieu-a-297	Alzheimer's disease || id:ieu-a-297	CD33 on CD33dim HLA DR+ CD11b+ || id:ebi-a-GCST90001948	Weighted median	5	0.0728412	0.0149786	1.15611e-06	0.0434831	0.102199	1.07556	1.04444	1.1076
ebi-a-GCST90001951	ieu-a-297	Alzheimer's disease || id:ieu-a-297	CD33 on CD66b++ myeloid cell || id:ebi-a-GCST90001951	Weighted median	3	0.0858802	0.0178395	1.4791e-06	0.0509147	0.120846	1.08968	1.05223	1.12845
ebi-a-GCST90001952	ieu-a-297	Alzheimer's disease || id:ieu-a-297	CD33 on Monocytic Myeloid-Derived Suppressor Cells || id:ebi-a-GCST90001952	Weighted median	4	0.0734808	0.01546	2.00447e-06	0.0431793	0.103782	1.07625	1.04413	1.10936
ebi-a-GCST90001399	ieu-a-297	Alzheimer's disease || id:ieu-a-297	IgD- CD27- B cell %B cell || id:ebi-a-GCST90001399	Inverse variance weighted	3	0.0196753	0.0412454	0.633341	-0.0611658	0.100516	1.01987	0.940667	1.10574
ebi-a-GCST90001953	ieu-a-297	Alzheimer's disease || id:ieu-a-297	CD33 on CD33dim HLA DR- || id:ebi-a-GCST90001953	Weighted median	6	0.0727293	0.0156455	3.34218e-06	0.0420642	0.103394	1.07544	1.04296	1.10893
ebi-a-GCST90001949	ieu-a-297	Alzheimer's disease || id:ieu-a-297	CD33 on CD33dim HLA DR+ CD11b- || id:ebi-a-GCST90001949	Weighted median	6	0.0709089	0.0155764	5.30529e-06	0.0403792	0.101439	1.07348	1.04121	1.10676
ebi-a-GCST90002105	ieu-a-297	Alzheimer's disease || id:ieu-a-297	HLA DR on plasmacytoid Dendritic Cell || id:ebi-a-GCST90002105	Weighted median	4	-0.0845778	0.0188226	7.00928e-06	-0.12147	-0.0476854	0.9189	0.885617	0.953434
ebi-a-GCST90001955	ieu-a-297	Alzheimer's disease || id:ieu-a-297	CD33 on Immature Myeloid-Derived Suppressor Cells || id:ebi-a-GCST90001955	Weighted median	4	0.0674443	0.0151444	8.45099e-06	0.0377614	0.0971273	1.06977	1.03848	1.102
ebi-a-GCST90001401	ieu-a-297	Alzheimer's disease || id:ieu-a-297	IgD- CD27- B cell Absolute Count || id:ebi-a-GCST90001401	Inverse variance weighted	2	0.00806076	0.0559466	0.885438	-0.101594	0.117716	1.00809	0.903396	1.12492
ebi-a-GCST90001424	ieu-a-297	Alzheimer's disease || id:ieu-a-297	IgD+ B cell %Lymphocyte || id:ebi-a-GCST90001424	Inverse variance weighted	2	0.112959	0.106186	0.287425	-0.095165	0.321083	1.11959	0.909223	1.37862
ebi-a-GCST90001954	ieu-a-297	Alzheimer's disease || id:ieu-a-297	CD33 on basophil || id:ebi-a-GCST90001954	Weighted median	5	0.0641601	0.0153862	3.0464e-05	0.0340031	0.0943171	1.06626	1.03459	1.09891
ebi-a-GCST90001426	ieu-a-297	Alzheimer's disease || id:ieu-a-297	IgD- CD38dim B cell %lymphocyte || id:ebi-a-GCST90001426	Inverse variance weighted	2	-0.0835305	0.0801395	0.297266	-0.240604	0.0735429	0.919863	0.786153	1.07631
ebi-a-GCST90001431	ieu-a-297	Alzheimer's disease || id:ieu-a-297	IgD+ CD38- B cell %lymphocyte || id:ebi-a-GCST90001431	Inverse variance weighted	2	-0.181206	0.134905	0.179204	-0.44562	0.0832079	0.834264	0.640427	1.08677
ebi-a-GCST90002106	ieu-a-297	Alzheimer's disease || id:ieu-a-297	HLA DR on Dendritic Cell || id:ebi-a-GCST90002106	Weighted median	4	-0.088784	0.0221642	6.18233e-05	-0.132226	-0.0453422	0.915043	0.876143	0.95567
ebi-a-GCST90001432	ieu-a-297	Alzheimer's disease || id:ieu-a-297	Unswitched memory B cell %lymphocyte || id:ebi-a-GCST90001432	Inverse variance weighted	3	-0.0921487	0.0886006	0.298319	-0.265806	0.0815084	0.91197	0.766588	1.08492
ebi-a-GCST90001433	ieu-a-297	Alzheimer's disease || id:ieu-a-297	IgD- CD27- B cell %lymphocyte || id:ebi-a-GCST90001433	Inverse variance weighted	2	0.031327	0.0747411	0.675113	-0.115165	0.17782	1.03182	0.891219	1.19461
ebi-a-GCST90001434	ieu-a-297	Alzheimer's disease || id:ieu-a-297	Switched memory B cell %lymphocyte || id:ebi-a-GCST90001434	Inverse variance weighted	3	0.0492801	0.0907666	0.587176	-0.128622	0.227183	1.05051	0.879306	1.25506
ebi-a-GCST90001533	ieu-a-297	Alzheimer's disease || id:ieu-a-297	Basophil %CD33dim HLA DR- CD66b- || id:ebi-a-GCST90001533	Weighted median	3	0.126633	0.0349201	0.000287431	0.0581899	0.195077	1.135	1.05992	1.2154
ebi-a-GCST90001436	ieu-a-297	Alzheimer's disease || id:ieu-a-297	Memory B cell %lymphocyte || id:ebi-a-GCST90001436	Inverse variance weighted	2	0.0825079	0.106822	0.439885	-0.126863	0.291879	1.08601	0.880854	1.33894
ebi-a-GCST90001439	ieu-a-297	Alzheimer's disease || id:ieu-a-297	IgD+ CD24+ B cell %lymphocyte || id:ebi-a-GCST90001439	Inverse variance weighted	2	0.0755217	0.0965224	0.433964	-0.113662	0.264706	1.07845	0.892559	1.30305
ebi-a-GCST90001442	ieu-a-297	Alzheimer's disease || id:ieu-a-297	CD24+ CD27+ B cell %lymphocyte || id:ebi-a-GCST90001442	Inverse variance weighted	2	0.0836507	0.103293	0.418032	-0.118803	0.286105	1.08725	0.887983	1.33123
ebi-a-GCST90001450	ieu-a-297	Alzheimer's disease || id:ieu-a-297	CD62L- monocyte Absolute Count || id:ebi-a-GCST90001450	Inverse variance weighted	3	0.0698332	0.0960627	0.467253	-0.11845	0.258116	1.07233	0.888297	1.29449
ebi-a-GCST90002104	ieu-a-297	Alzheimer's disease || id:ieu-a-297	HLA DR on myeloid Dendritic Cell || id:ebi-a-GCST90002104	Weighted median	5	-0.110236	0.0343357	0.00132483	-0.177534	-0.0429383	0.895623	0.837332	0.95797
ebi-a-GCST90001451	ieu-a-297	Alzheimer's disease || id:ieu-a-297	CD62L- monocyte %monocyte || id:ebi-a-GCST90001451	Inverse variance weighted	4	0.0970678	0.039835	0.0148201	0.0189911	0.175144	1.10194	1.01917	1.19142
ebi-a-GCST90001458	ieu-a-297	Alzheimer's disease || id:ieu-a-297	Myeloid Dendritic Cell Absolute Count || id:ebi-a-GCST90001458	Inverse variance weighted	4	-0.0464659	0.0485013	0.338045	-0.141528	0.0485966	0.954597	0.86803	1.0498
ebi-a-GCST90001459	ieu-a-297	Alzheimer's disease || id:ieu-a-297	Myeloid Dendritic Cell %Dendritic Cell || id:ebi-a-GCST90001459	Inverse variance weighted	2	-0.0448647	0.0684204	0.512003	-0.178969	0.0892392	0.956127	0.836132	1.09334
ebi-a-GCST90001460	ieu-a-297	Alzheimer's disease || id:ieu-a-297	Plasmacytoid Dendritic Cell Absolute Count || id:ebi-a-GCST90001460	Inverse variance weighted	2	-0.154141	0.0615669	0.0122922	-0.274812	-0.0334704	0.857151	0.759715	0.967084
ebi-a-GCST90001461	ieu-a-297	Alzheimer's disease || id:ieu-a-297	Dendritic Cell Absolute Count || id:ebi-a-GCST90001461	Inverse variance weighted	3	0.00971925	0.0601976	0.871735	-0.108268	0.127707	1.00977	0.897387	1.13622
ebi-a-GCST90001949	ieu-a-297	Alzheimer's disease || id:ieu-a-297	CD33 on CD33dim HLA DR+ CD11b- || id:ebi-a-GCST90001949	Weighted mode	6	0.084277	0.0164374	0.00368489	0.0520597	0.116494	1.08793	1.05344	1.12355
ebi-a-GCST90001953	ieu-a-297	Alzheimer's disease || id:ieu-a-297	CD33 on CD33dim HLA DR- || id:ebi-a-GCST90001953	Weighted mode	6	0.0838265	0.0167514	0.0040902	0.0509937	0.116659	1.08744	1.05232	1.12374
ebi-a-GCST90001462	ieu-a-297	Alzheimer's disease || id:ieu-a-297	CD62L- Dendritic Cell Absolute Count || id:ebi-a-GCST90001462	Inverse variance weighted	5	-0.0675045	0.0415132	0.103928	-0.14887	0.0138613	0.934723	0.861681	1.01396
ebi-a-GCST90001463	ieu-a-297	Alzheimer's disease || id:ieu-a-297	CD62L- Dendritic Cell %Dendritic Cell || id:ebi-a-GCST90001463	Inverse variance weighted	4	0.0300827	0.0498355	0.546083	-0.067595	0.12776	1.03054	0.934639	1.13628
ebi-a-GCST90001464	ieu-a-297	Alzheimer's disease || id:ieu-a-297	CD86+ myeloid Dendritic Cell Absolute Count || id:ebi-a-GCST90001464	Inverse variance weighted	5	-0.0649102	0.040458	0.108629	-0.144208	0.0143875	0.937152	0.865708	1.01449
ebi-a-GCST90001465	ieu-a-297	Alzheimer's disease || id:ieu-a-297	CD86+ myeloid Dendritic Cell %Dendritic Cell || id:ebi-a-GCST90001465	Inverse variance weighted	4	-0.0634993	0.0456947	0.164638	-0.153061	0.0260623	0.938475	0.858077	1.0264
ebi-a-GCST90001948	ieu-a-297	Alzheimer's disease || id:ieu-a-297	CD33 on CD33dim HLA DR+ CD11b+ || id:ebi-a-GCST90001948	Weighted mode	5	0.0819842	0.0153866	0.00597223	0.0518263	0.112142	1.08544	1.05319	1.11867
ebi-a-GCST90002081	ieu-a-297	Alzheimer's disease || id:ieu-a-297	SSC-A on CD4+ T cell || id:ebi-a-GCST90002081	Weighted median	3	0.25505	0.0933137	0.00627118	0.0721553	0.437945	1.29053	1.07482	1.54952
ebi-a-GCST90001954	ieu-a-297	Alzheimer's disease || id:ieu-a-297	CD33 on basophil || id:ebi-a-GCST90001954	Weighted mode	5	0.0719013	0.0150848	0.00886296	0.0423351	0.101468	1.07455	1.04324	1.10679
ebi-a-GCST90001468	ieu-a-297	Alzheimer's disease || id:ieu-a-297	CD62L- myeloid Dendritic Cell Absolute Count || id:ebi-a-GCST90001468	Inverse variance weighted	5	-0.0586477	0.0398508	0.141106	-0.136755	0.0194597	0.943039	0.872184	1.01965
ebi-a-GCST90002119	ieu-a-297	Alzheimer's disease || id:ieu-a-297	CD8 on CD28+ CD45RA+ CD8+ T cell || id:ebi-a-GCST90002119	Weighted median	5	0.0707432	0.0276333	0.0104651	0.0165819	0.124904	1.07331	1.01672	1.13304
ebi-a-GCST90001469	ieu-a-297	Alzheimer's disease || id:ieu-a-297	CD62L- myeloid Dendritic Cell %Dendritic Cell || id:ebi-a-GCST90001469	Inverse variance weighted	6	-0.0582361	0.0384114	0.12949	-0.133522	0.0170502	0.943427	0.875008	1.0172
ebi-a-GCST90001957	ieu-a-297	Alzheimer's disease || id:ieu-a-297	CD33 on CD33+ HLA DR+ CD14- || id:ebi-a-GCST90001957	Weighted mode	4	0.0771438	0.0140105	0.0117928	0.0496833	0.104604	1.0802	1.05094	1.11027
ebi-a-GCST90001471	ieu-a-297	Alzheimer's disease || id:ieu-a-297	CD62L- plasmacytoid Dendritic Cell %Dendritic Cell || id:ebi-a-GCST90001471	Inverse variance weighted	2	-0.00160436	0.0503043	0.974557	-0.100201	0.0969921	0.998397	0.904656	1.10185
ebi-a-GCST90001953	ieu-a-297	Alzheimer's disease || id:ieu-a-297	CD33 on CD33dim HLA DR- || id:ebi-a-GCST90001953	MR Egger	6	0.127586	0.0294973	0.0123953	0.0697708	0.1854	1.13608	1.07226	1.2037
ebi-a-GCST90001952	ieu-a-297	Alzheimer's disease || id:ieu-a-297	CD33 on Monocytic Myeloid-Derived Suppressor Cells || id:ebi-a-GCST90001952	Weighted mode	4	0.0815934	0.0153584	0.0130241	0.0514909	0.111696	1.08501	1.05284	1.11817
ebi-a-GCST90001956	ieu-a-297	Alzheimer's disease || id:ieu-a-297	CD33 on CD33+ HLA DR+ || id:ebi-a-GCST90001956	Weighted mode	4	0.0770048	0.0145923	0.0132683	0.0484039	0.105606	1.08005	1.04959	1.11138
ebi-a-GCST90002104	ieu-a-297	Alzheimer's disease || id:ieu-a-297	HLA DR on myeloid Dendritic Cell || id:ebi-a-GCST90002104	Weighted mode	5	-0.135628	0.0322773	0.0136743	-0.198892	-0.0723644	0.873167	0.819639	0.930192
ebi-a-GCST90001947	ieu-a-297	Alzheimer's disease || id:ieu-a-297	CD33 on CD33+ HLA DR+ CD14dim || id:ebi-a-GCST90001947	Weighted mode	4	0.0775559	0.0151372	0.0143944	0.047887	0.107225	1.08064	1.04905	1.11318
ebi-a-GCST90001472	ieu-a-297	Alzheimer's disease || id:ieu-a-297	CD62L- CD86+ myeloid Dendritic Cell Absolute Count || id:ebi-a-GCST90001472	Inverse variance weighted	6	-0.0516734	0.03527	0.142899	-0.120803	0.0174559	0.949639	0.886209	1.01761
ebi-a-GCST90001473	ieu-a-297	Alzheimer's disease || id:ieu-a-297	CD62L- CD86+ myeloid Dendritic Cell %Dendritic Cell || id:ebi-a-GCST90001473	Inverse variance weighted	6	-0.0469927	0.0364171	0.196911	-0.11837	0.0243849	0.954094	0.888367	1.02468
ebi-a-GCST90001451	ieu-a-297	Alzheimer's disease || id:ieu-a-297	CD62L- monocyte %monocyte || id:ebi-a-GCST90001451	Weighted median	4	0.107285	0.0443789	0.0156288	0.0203021	0.194268	1.11325	1.02051	1.21442
ebi-a-GCST90001474	ieu-a-297	Alzheimer's disease || id:ieu-a-297	Plasmacytoid Dendritic Cell %Dendritic Cell || id:ebi-a-GCST90001474	Inverse variance weighted	2	-0.0923083	0.100957	0.360543	-0.290184	0.105568	0.911824	0.748126	1.11134
ebi-a-GCST90001955	ieu-a-297	Alzheimer's disease || id:ieu-a-297	CD33 on Immature Myeloid-Derived Suppressor Cells || id:ebi-a-GCST90001955	Weighted mode	4	0.0731225	0.0150304	0.0165891	0.0436629	0.102582	1.07586	1.04463	1.10803
ebi-a-GCST90001995	ieu-a-297	Alzheimer's disease || id:ieu-a-297	CX3CR1 on monocyte || id:ebi-a-GCST90001995	Weighted median	3	-0.0758872	0.0318554	0.0172077	-0.138324	-0.0134506	0.926921	0.870817	0.986639
ebi-a-GCST90001478	ieu-a-297	Alzheimer's disease || id:ieu-a-297	CD4 regulatory T cell %CD4+ T cell || id:ebi-a-GCST90001478	Inverse variance weighted	2	-0.0803501	0.0992421	0.418149	-0.274865	0.114164	0.922793	0.759675	1.12094
ebi-a-GCST90001480	ieu-a-297	Alzheimer's disease || id:ieu-a-297	Resting CD4 regulatory T cell Absolute Count || id:ebi-a-GCST90001480	Inverse variance weighted	3	-0.0133884	0.0395596	0.735035	-0.0909252	0.0641484	0.986701	0.913086	1.06625
ebi-a-GCST90001481	ieu-a-297	Alzheimer's disease || id:ieu-a-297	Resting CD4 regulatory T cell %CD4 regulatory T cell || id:ebi-a-GCST90001481	Inverse variance weighted	7	-0.0152699	0.0198838	0.442511	-0.0542421	0.0237022	0.984846	0.947203	1.02399
ebi-a-GCST90001482	ieu-a-297	Alzheimer's disease || id:ieu-a-297	Resting CD4 regulatory T cell %CD4+ T cell || id:ebi-a-GCST90001482	Inverse variance weighted	5	-0.0192727	0.0275803	0.484686	-0.0733301	0.0347847	0.980912	0.929294	1.0354
ebi-a-GCST90001483	ieu-a-297	Alzheimer's disease || id:ieu-a-297	CD39+ resting CD4 regulatory T cell Absolute Count || id:ebi-a-GCST90001483	Inverse variance weighted	9	-0.007297	0.0144252	0.612963	-0.0355705	0.0209765	0.99273	0.965055	1.0212
ebi-a-GCST90001484	ieu-a-297	Alzheimer's disease || id:ieu-a-297	CD39+ resting CD4 regulatory T cell %resting CD4 regulatory T cell || id:ebi-a-GCST90001484	Inverse variance weighted	7	-0.00811098	0.0151414	0.592178	-0.0377881	0.0215662	0.991922	0.962917	1.0218
ebi-a-GCST90001485	ieu-a-297	Alzheimer's disease || id:ieu-a-297	CD39+ resting CD4 regulatory T cell %CD4 regulatory T cell || id:ebi-a-GCST90001485	Inverse variance weighted	10	-0.00452988	0.0145742	0.755942	-0.0330954	0.0240356	0.99548	0.967446	1.02433
ebi-a-GCST90002104	ieu-a-297	Alzheimer's disease || id:ieu-a-297	HLA DR on myeloid Dendritic Cell || id:ebi-a-GCST90002104	MR Egger	5	-0.207739	0.0462735	0.020621	-0.298436	-0.117043	0.812419	0.741978	0.889547
ebi-a-GCST90001487	ieu-a-297	Alzheimer's disease || id:ieu-a-297	Activated CD4 regulatory T cell %CD4 regulatory T cell || id:ebi-a-GCST90001487	Inverse variance weighted	2	0.0626899	0.0330321	0.0577162	-0.00205303	0.127433	1.0647	0.997949	1.13591
ebi-a-GCST90001489	ieu-a-297	Alzheimer's disease || id:ieu-a-297	CD39+ activated CD4 regulatory T cell Absolute Count || id:ebi-a-GCST90001489	Inverse variance weighted	5	-0.00259325	0.0177486	0.883834	-0.0373804	0.0321939	0.99741	0.96331	1.03272
ebi-a-GCST90001808	ieu-a-297	Alzheimer's disease || id:ieu-a-297	CD27 on switched memory B cell || id:ebi-a-GCST90001808	Simple mode	8	-0.137967	0.046971	0.0217971	-0.230031	-0.0459043	0.871127	0.794509	0.955133
ebi-a-GCST90002106	ieu-a-297	Alzheimer's disease || id:ieu-a-297	HLA DR on Dendritic Cell || id:ebi-a-GCST90002106	Weighted mode	4	-0.0979607	0.0225372	0.0224846	-0.142134	-0.0537878	0.906685	0.867505	0.947633
ebi-a-GCST90002105	ieu-a-297	Alzheimer's disease || id:ieu-a-297	HLA DR on plasmacytoid Dendritic Cell || id:ebi-a-GCST90002105	Weighted mode	4	-0.0872478	0.0203087	0.0231966	-0.127053	-0.0474427	0.91645	0.880687	0.953665
ebi-a-GCST90001997	ieu-a-297	Alzheimer's disease || id:ieu-a-297	CX3CR1 on CD14+ CD16- monocyte || id:ebi-a-GCST90001997	Weighted median	3	-0.0668254	0.0295852	0.0238994	-0.124812	-0.00883838	0.935359	0.882662	0.991201
ebi-a-GCST90001491	ieu-a-297	Alzheimer's disease || id:ieu-a-297	CD39+ activated CD4 regulatory T cell %CD4 regulatory T cell || id:ebi-a-GCST90001491	Inverse variance weighted	6	-0.00785408	0.0159239	0.621852	-0.0390649	0.0233567	0.992177	0.961688	1.02363
ebi-a-GCST90001492	ieu-a-297	Alzheimer's disease || id:ieu-a-297	Secreting CD4 regulatory T cell Absolute Count || id:ebi-a-GCST90001492	Inverse variance weighted	3	0.0299512	0.0682723	0.660878	-0.103862	0.163765	1.0304	0.901349	1.17794
ebi-a-GCST90001963	ieu-a-297	Alzheimer's disease || id:ieu-a-297	FSC-A on myeloid Dendritic Cell || id:ebi-a-GCST90001963	Weighted median	3	-0.101805	0.0463995	0.0282286	-0.192748	-0.0108619	0.903206	0.82469	0.989197
ebi-a-GCST90001493	ieu-a-297	Alzheimer's disease || id:ieu-a-297	Secreting CD4 regulatory T cell %CD4 regulatory T cell || id:ebi-a-GCST90001493	Inverse variance weighted	4	-0.000129922	0.0298387	0.996526	-0.0586139	0.058354	0.99987	0.943071	1.06009
ebi-a-GCST90001494	ieu-a-297	Alzheimer's disease || id:ieu-a-297	Secreting CD4 regulatory T cell %CD4+ T cell || id:ebi-a-GCST90001494	Inverse variance weighted	5	0.0223452	0.0346161	0.518594	-0.0455024	0.0901928	1.0226	0.955517	1.09439
ebi-a-GCST90001954	ieu-a-297	Alzheimer's disease || id:ieu-a-297	CD33 on basophil || id:ebi-a-GCST90001954	MR Egger	5	0.122183	0.0316084	0.0306194	0.0602302	0.184135	1.12996	1.06208	1.20218
ebi-a-GCST90001495	ieu-a-297	Alzheimer's disease || id:ieu-a-297	CD39+ secreting CD4 regulatory T cell Absolute Count || id:ebi-a-GCST90001495	Inverse variance weighted	5	-0.00401399	0.0159197	0.800933	-0.0352166	0.0271887	0.995994	0.965396	1.02756
ebi-a-GCST90001496	ieu-a-297	Alzheimer's disease || id:ieu-a-297	CD39+ secreting CD4 regulatory T cell %secreting CD4 regulatory T cell || id:ebi-a-GCST90001496	Inverse variance weighted	5	-0.00617726	0.0143651	0.667181	-0.0343328	0.0219783	0.993842	0.96625	1.02222
ebi-a-GCST90001798	ieu-a-297	Alzheimer's disease || id:ieu-a-297	CD27 on CD24+ CD27+ B cell || id:ebi-a-GCST90001798	Simple mode	8	-0.145343	0.0547863	0.0328029	-0.252724	-0.037962	0.864725	0.776682	0.96275
ebi-a-GCST90001951	ieu-a-297	Alzheimer's disease || id:ieu-a-297	CD33 on CD66b++ myeloid cell || id:ebi-a-GCST90001951	Weighted mode	3	0.098358	0.0184325	0.0333714	0.0622303	0.134486	1.10336	1.06421	1.14395
ebi-a-GCST90001497	ieu-a-297	Alzheimer's disease || id:ieu-a-297	CD39+ secreting CD4 regulatory T cell %CD4 regulatory T cell || id:ebi-a-GCST90001497	Inverse variance weighted	7	-0.00762167	0.0144607	0.598151	-0.0359646	0.0207213	0.992407	0.964674	1.02094
ebi-a-GCST90001499	ieu-a-297	Alzheimer's disease || id:ieu-a-297	Activated & resting CD4 regulatory T cell %CD4 regulatory T cell || id:ebi-a-GCST90001499	Inverse variance weighted	4	-0.000287278	0.0294264	0.992211	-0.0579631	0.0573885	0.999713	0.943685	1.05907
ebi-a-GCST90001500	ieu-a-297	Alzheimer's disease || id:ieu-a-297	Activated & resting CD4 regulatory T cell %CD4+ T cell || id:ebi-a-GCST90001500	Inverse variance weighted	3	-0.0141458	0.0362514	0.696379	-0.0851985	0.0569069	0.985954	0.91833	1.05856
ebi-a-GCST90001946	ieu-a-297	Alzheimer's disease || id:ieu-a-297	CD33 on CD14+ monocyte || id:ebi-a-GCST90001946	Weighted mode	3	0.0827038	0.0161995	0.0362907	0.0509529	0.114455	1.08622	1.05227	1.12126
ebi-a-GCST90001501	ieu-a-297	Alzheimer's disease || id:ieu-a-297	Activated & secreting CD4 regulatory T cell Absolute Count || id:ebi-a-GCST90001501	Inverse variance weighted	3	0.0321646	0.0676799	0.634612	-0.100488	0.164817	1.03269	0.904396	1.17918
ebi-a-GCST90001533	ieu-a-297	Alzheimer's disease || id:ieu-a-297	Basophil %CD33dim HLA DR- CD66b- || id:ebi-a-GCST90001533	Weighted mode	3	0.18372	0.0371584	0.0385568	0.11089	0.256551	1.20168	1.11727	1.29246
ebi-a-GCST90001502	ieu-a-297	Alzheimer's disease || id:ieu-a-297	Activated & secreting CD4 regulatory T cell %CD4 regulatory T cell || id:ebi-a-GCST90001502	Inverse variance weighted	5	0.022158	0.0291758	0.447574	-0.0350265	0.0793425	1.02241	0.96558	1.08258
ebi-a-GCST90001503	ieu-a-297	Alzheimer's disease || id:ieu-a-297	Activated & secreting CD4 regulatory T cell %CD4+ T cell || id:ebi-a-GCST90001503	Inverse variance weighted	6	0.0203053	0.0463526	0.661341	-0.0705458	0.111156	1.02051	0.931885	1.11757
ebi-a-GCST90001947	ieu-a-297	Alzheimer's disease || id:ieu-a-297	CD33 on CD33+ HLA DR+ CD14dim || id:ebi-a-GCST90001947	MR Egger	4	0.112529	0.0244122	0.0439815	0.0646816	0.160377	1.11911	1.06682	1.17395
ebi-a-GCST90001956	ieu-a-297	Alzheimer's disease || id:ieu-a-297	CD33 on CD33+ HLA DR+ || id:ebi-a-GCST90001956	MR Egger	4	0.112846	0.0244856	0.0439972	0.0648547	0.160838	1.11946	1.067	1.1745
ebi-a-GCST90001957	ieu-a-297	Alzheimer's disease || id:ieu-a-297	CD33 on CD33+ HLA DR+ CD14- || id:ebi-a-GCST90001957	MR Egger	4	0.11246	0.0244516	0.0441652	0.0645352	0.160386	1.11903	1.06666	1.17396
ebi-a-GCST90001952	ieu-a-297	Alzheimer's disease || id:ieu-a-297	CD33 on Monocytic Myeloid-Derived Suppressor Cells || id:ebi-a-GCST90001952	MR Egger	4	0.119461	0.0260889	0.0445319	0.0683266	0.170595	1.12689	1.07071	1.18601
ebi-a-GCST90001709	ieu-a-297	Alzheimer's disease || id:ieu-a-297	BAFF-R on IgD+ CD38dim B cell || id:ebi-a-GCST90001709	Weighted median	8	-0.0363272	0.0181165	0.0449421	-0.0718355	-0.000818791	0.964325	0.930684	0.999182
ebi-a-GCST90001949	ieu-a-297	Alzheimer's disease || id:ieu-a-297	CD33 on CD33dim HLA DR+ CD11b- || id:ebi-a-GCST90001949	MR Egger	6	0.101834	0.0356755	0.0461873	0.0319102	0.171758	1.1072	1.03242	1.18739
ebi-a-GCST90001829	ieu-a-297	Alzheimer's disease || id:ieu-a-297	BAFF-R on B cell || id:ebi-a-GCST90001829	Weighted median	8	-0.0365409	0.0187661	0.0515142	-0.0733225	0.000240743	0.964119	0.929301	1.00024
ebi-a-GCST90001708	ieu-a-297	Alzheimer's disease || id:ieu-a-297	BAFF-R on IgD+ CD38+ B cell || id:ebi-a-GCST90001708	Weighted median	8	-0.0377696	0.0194137	0.0517137	-0.0758204	0.000281311	0.962935	0.926983	1.00028
ebi-a-GCST90001704	ieu-a-297	Alzheimer's disease || id:ieu-a-297	BAFF-R on IgD+ CD24- B cell || id:ebi-a-GCST90001704	Weighted median	8	-0.0342003	0.0177764	0.0543651	-0.069042	0.000641438	0.966378	0.933287	1.00064
ebi-a-GCST90001505	ieu-a-297	Alzheimer's disease || id:ieu-a-297	CD25++ CD4+ T cell %CD4+ T cell || id:ebi-a-GCST90001505	Inverse variance weighted	2	-0.0974365	0.0467358	0.0370843	-0.189039	-0.00583427	0.90716	0.827754	0.994183
ebi-a-GCST90001706	ieu-a-297	Alzheimer's disease || id:ieu-a-297	BAFF-R on IgD+ CD38- naive B cell || id:ebi-a-GCST90001706	Weighted median	6	-0.0336773	0.0178158	0.0587179	-0.0685964	0.00124177	0.966883	0.933703	1.00124
ebi-a-GCST90001720	ieu-a-297	Alzheimer's disease || id:ieu-a-297	BAFF-R on transitional B cell || id:ebi-a-GCST90001720	Weighted median	6	-0.0385235	0.0203815	0.0587418	-0.0784713	0.00142425	0.962209	0.924529	1.00143
ebi-a-GCST90001507	ieu-a-297	Alzheimer's disease || id:ieu-a-297	CD25++ CD45RA+ CD4 not regulatory T cell Absolute Count || id:ebi-a-GCST90001507	Inverse variance weighted	3	0.0296327	0.0325126	0.362074	-0.0340921	0.0933574	1.03008	0.966483	1.09785
ebi-a-GCST90001508	ieu-a-297	Alzheimer's disease || id:ieu-a-297	CD25++ CD45RA+ CD4 not regulatory T cell %CD4+ T cell || id:ebi-a-GCST90001508	Inverse variance weighted	4	0.0304598	0.0262383	0.245688	-0.0209674	0.0818869	1.03093	0.979251	1.08533
ebi-a-GCST90001509	ieu-a-297	Alzheimer's disease || id:ieu-a-297	CD25++ CD45RA+ CD4 not regulatory T cell %T cell || id:ebi-a-GCST90001509	Inverse variance weighted	4	0.0319189	0.0275829	0.247192	-0.0221437	0.0859815	1.03243	0.9781	1.08979
ebi-a-GCST90001638	ieu-a-297	Alzheimer's disease || id:ieu-a-297	CD4-CD8- Natural Killer T %lymphocyte || id:ebi-a-GCST90001638	Weighted median	6	-0.105354	0.0570442	0.0647654	-0.21716	0.00645317	0.900006	0.804801	1.00647
ebi-a-GCST90001713	ieu-a-297	Alzheimer's disease || id:ieu-a-297	BAFF-R on IgD- CD38+ B cell || id:ebi-a-GCST90001713	Weighted median	3	-0.0936061	0.051029	0.0665994	-0.193623	0.00641087	0.910641	0.823968	1.00643
ebi-a-GCST90001996	ieu-a-297	Alzheimer's disease || id:ieu-a-297	CX3CR1 on CD14+ CD16+ monocyte || id:ebi-a-GCST90001996	Weighted median	3	-0.0586339	0.0319795	0.0667307	-0.121314	0.00404593	0.943052	0.885756	1.00405
ebi-a-GCST90002106	ieu-a-297	Alzheimer's disease || id:ieu-a-297	HLA DR on Dendritic Cell || id:ebi-a-GCST90002106	MR Egger	4	-0.132886	0.0361971	0.0668436	-0.203833	-0.0619399	0.875565	0.815599	0.939939
ebi-a-GCST90001948	ieu-a-297	Alzheimer's disease || id:ieu-a-297	CD33 on CD33dim HLA DR+ CD11b+ || id:ebi-a-GCST90001948	MR Egger	5	0.100609	0.0357386	0.0670073	0.0305613	0.170656	1.10584	1.03103	1.18608
ebi-a-GCST90001955	ieu-a-297	Alzheimer's disease || id:ieu-a-297	CD33 on Immature Myeloid-Derived Suppressor Cells || id:ebi-a-GCST90001955	MR Egger	4	0.118438	0.0323427	0.0671471	0.0550464	0.18183	1.12574	1.05659	1.19941
ebi-a-GCST90001719	ieu-a-297	Alzheimer's disease || id:ieu-a-297	BAFF-R on IgD+ B cell || id:ebi-a-GCST90001719	Weighted median	8	-0.034765	0.0189935	0.0671958	-0.0719923	0.00246228	0.965832	0.930538	1.00247
ebi-a-GCST90001511	ieu-a-297	Alzheimer's disease || id:ieu-a-297	CD25++ CD45RA- CD4 not regulatory T cell %CD4+ T cell || id:ebi-a-GCST90001511	Inverse variance weighted	2	-0.00653405	0.0647888	0.919668	-0.13352	0.120452	0.993487	0.87501	1.12801
ebi-a-GCST90001716	ieu-a-297	Alzheimer's disease || id:ieu-a-297	BAFF-R on naive-mature B cell || id:ebi-a-GCST90001716	Weighted median	8	-0.0344274	0.0188677	0.0680508	-0.0714081	0.00255336	0.966159	0.931082	1.00256
ebi-a-GCST90001702	ieu-a-297	Alzheimer's disease || id:ieu-a-297	BAFF-R on CD24+ CD27+ B cell || id:ebi-a-GCST90001702	MR Egger	8	-0.071599	0.0324003	0.0691596	-0.135104	-0.00809452	0.930904	0.873625	0.991938
ebi-a-GCST90001512	ieu-a-297	Alzheimer's disease || id:ieu-a-297	CD25++ CD45RA- CD4 not regulatory T cell %T cell || id:ebi-a-GCST90001512	Inverse variance weighted	2	-0.0354621	0.0769273	0.644812	-0.18624	0.115316	0.965159	0.830075	1.12223
ebi-a-GCST90002105	ieu-a-297	Alzheimer's disease || id:ieu-a-297	HLA DR on plasmacytoid Dendritic Cell || id:ebi-a-GCST90002105	MR Egger	4	-0.102469	0.0288978	0.0711486	-0.159109	-0.0458295	0.902606	0.852903	0.955205
ebi-a-GCST90001515	ieu-a-297	Alzheimer's disease || id:ieu-a-297	Immature Myeloid-Derived Suppressor Cells Absolute Count || id:ebi-a-GCST90001515	Inverse variance weighted	2	0.142561	0.078609	0.0697474	-0.0115125	0.296635	1.15322	0.988554	1.34532
ebi-a-GCST90002090	ieu-a-297	Alzheimer's disease || id:ieu-a-297	CD11c on granulocyte || id:ebi-a-GCST90002090	Weighted median	4	0.0882086	0.0495313	0.0749343	-0.00887273	0.18529	1.09222	0.991167	1.20357
ebi-a-GCST90001870	ieu-a-297	Alzheimer's disease || id:ieu-a-297	CD34 on Hematopoietic Stem Cell || id:ebi-a-GCST90001870	Weighted median	3	0.0917806	0.0515501	0.075008	-0.00925759	0.192819	1.09612	0.990785	1.21266
ebi-a-GCST90001516	ieu-a-297	Alzheimer's disease || id:ieu-a-297	Immature Myeloid-Derived Suppressor Cells %CD33dim HLA DR- CD66b- || id:ebi-a-GCST90001516	Inverse variance weighted	2	0.0939768	0.202341	0.642328	-0.302612	0.490566	1.09853	0.738885	1.63324
ebi-a-GCST90001705	ieu-a-297	Alzheimer's disease || id:ieu-a-297	BAFF-R on IgD+ CD38- B cell || id:ebi-a-GCST90001705	Weighted median	7	-0.0329055	0.0185499	0.0760817	-0.0692633	0.00345237	0.96763	0.933081	1.00346
ebi-a-GCST90001520	ieu-a-297	Alzheimer's disease || id:ieu-a-297	CD33+ HLA DR+ CD14dim Absolute Count || id:ebi-a-GCST90001520	Inverse variance weighted	2	0.2194	0.139418	0.115559	-0.0538585	0.492659	1.24533	0.947566	1.63666
ebi-a-GCST90001523	ieu-a-297	Alzheimer's disease || id:ieu-a-297	CD33- HLA DR+ Absolute Count || id:ebi-a-GCST90001523	Inverse variance weighted	2	-0.158662	0.0339171	2.89762e-06	-0.22514	-0.0921848	0.853285	0.798405	0.911937
ebi-a-GCST90001926	ieu-a-297	Alzheimer's disease || id:ieu-a-297	CD127 on granulocyte || id:ebi-a-GCST90001926	Weighted median	4	0.093777	0.0543088	0.0842152	-0.0126683	0.200222	1.09831	0.987412	1.22167
ebi-a-GCST90001717	ieu-a-297	Alzheimer's disease || id:ieu-a-297	BAFF-R on unswitched memory B cell || id:ebi-a-GCST90001717	MR Egger	7	-0.066135	0.0308281	0.0847487	-0.126558	-0.00571202	0.936004	0.881123	0.994304
ebi-a-GCST90002024	ieu-a-297	Alzheimer's disease || id:ieu-a-297	CD4 on naive CD4+ T cell || id:ebi-a-GCST90002024	Weighted median	4	-0.111512	0.0648131	0.0853377	-0.238546	0.0155213	0.89448	0.787772	1.01564
ebi-a-GCST90001715	ieu-a-297	Alzheimer's disease || id:ieu-a-297	BAFF-R on memory B cell || id:ebi-a-GCST90001715	MR Egger	7	-0.0662514	0.0309791	0.0854702	-0.12697	-0.00553241	0.935896	0.88076	0.994483
ebi-a-GCST90001524	ieu-a-297	Alzheimer's disease || id:ieu-a-297	Granulocytic Myeloid-Derived Suppressor Cells Absolute Count || id:ebi-a-GCST90001524	Inverse variance weighted	2	0.281631	0.119626	0.0185598	0.0471634	0.516099	1.32529	1.04829	1.67548
ebi-a-GCST90002119	ieu-a-297	Alzheimer's disease || id:ieu-a-297	CD8 on CD28+ CD45RA+ CD8+ T cell || id:ebi-a-GCST90002119	Weighted mode	5	0.0715622	0.0315139	0.085651	0.00979486	0.13333	1.07418	1.00984	1.14263
ebi-a-GCST90001451	ieu-a-297	Alzheimer's disease || id:ieu-a-297	CD62L- monocyte %monocyte || id:ebi-a-GCST90001451	Weighted mode	4	0.114463	0.0458607	0.088025	0.0245764	0.20435	1.12127	1.02488	1.22673
ebi-a-GCST90001526	ieu-a-297	Alzheimer's disease || id:ieu-a-297	CD33dim HLA DR+ CD11b+ %CD33dim HLA DR+ || id:ebi-a-GCST90001526	Inverse variance weighted	3	0.0317342	0.0227338	0.162744	-0.0128241	0.0762924	1.03224	0.987258	1.07928
ebi-a-GCST90001528	ieu-a-297	Alzheimer's disease || id:ieu-a-297	CD33dim HLA DR+ CD11b- %CD33dim HLA DR+ || id:ebi-a-GCST90001528	Inverse variance weighted	3	-0.0319442	0.0228222	0.161604	-0.0766758	0.0127874	0.968561	0.92619	1.01287
ebi-a-GCST90001531	ieu-a-297	Alzheimer's disease || id:ieu-a-297	CD33dim HLA DR- Absolute Count || id:ebi-a-GCST90001531	Inverse variance weighted	3	0.0470592	0.0680649	0.489322	-0.086348	0.180466	1.04818	0.917275	1.19778
ebi-a-GCST90001712	ieu-a-297	Alzheimer's disease || id:ieu-a-297	BAFF-R on IgD- CD38- B cell || id:ebi-a-GCST90001712	MR Egger	7	-0.0715133	0.0354425	0.0996589	-0.140981	-0.00204597	0.930984	0.868506	0.997956
ebi-a-GCST90001711	ieu-a-297	Alzheimer's disease || id:ieu-a-297	BAFF-R on IgD- CD27- B cell || id:ebi-a-GCST90001711	Weighted median	8	-0.0318259	0.0193442	0.0999193	-0.0697405	0.00608867	0.968675	0.932636	1.00611
ebi-a-GCST90001709	ieu-a-297	Alzheimer's disease || id:ieu-a-297	BAFF-R on IgD+ CD38dim B cell || id:ebi-a-GCST90001709	Weighted mode	8	-0.0347382	0.0183425	0.100106	-0.0706895	0.00121316	0.965858	0.931751	1.00121
ebi-a-GCST90001532	ieu-a-297	Alzheimer's disease || id:ieu-a-297	Basophil Absolute Count || id:ebi-a-GCST90001532	Inverse variance weighted	3	0.0515344	0.0691595	0.456179	-0.0840183	0.187087	1.05289	0.919414	1.20573
ebi-a-GCST90001703	ieu-a-297	Alzheimer's disease || id:ieu-a-297	BAFF-R on IgD+ CD24+ B cell || id:ebi-a-GCST90001703	MR Egger	6	-0.0651164	0.030978	0.103417	-0.125833	-0.00439962	0.936958	0.881762	0.99561
ebi-a-GCST90001533	ieu-a-297	Alzheimer's disease || id:ieu-a-297	Basophil %CD33dim HLA DR- CD66b- || id:ebi-a-GCST90001533	Inverse variance weighted	3	0.132136	0.0647721	0.0413489	0.00518269	0.259089	1.14126	1.0052	1.29575
ebi-a-GCST90001704	ieu-a-297	Alzheimer's disease || id:ieu-a-297	BAFF-R on IgD+ CD24- B cell || id:ebi-a-GCST90001704	Weighted mode	8	-0.0336363	0.0180838	0.105209	-0.0690806	0.00180805	0.966923	0.933251	1.00181
ebi-a-GCST90001707	ieu-a-297	Alzheimer's disease || id:ieu-a-297	BAFF-R on IgD+ CD38- unswitched memory B cell || id:ebi-a-GCST90001707	Weighted median	7	-0.0297372	0.0183626	0.105352	-0.0657279	0.00625349	0.970701	0.936386	1.00627
ebi-a-GCST90001534	ieu-a-297	Alzheimer's disease || id:ieu-a-297	CD45RA- CD4+ T cell Absolute Count || id:ebi-a-GCST90001534	Inverse variance weighted	2	-0.0556323	0.0549786	0.311591	-0.16339	0.0521257	0.945887	0.84926	1.05351
ebi-a-GCST90001946	ieu-a-297	Alzheimer's disease || id:ieu-a-297	CD33 on CD14+ monocyte || id:ebi-a-GCST90001946	Simple mode	3	0.104012	0.0368939	0.106158	0.0316995	0.176324	1.10961	1.03221	1.19282
ebi-a-GCST90002023	ieu-a-297	Alzheimer's disease || id:ieu-a-297	CD4 on Central Memory CD4+ T cell || id:ebi-a-GCST90002023	Weighted median	3	0.0733045	0.0453713	0.106168	-0.0156232	0.162232	1.07606	0.984498	1.17613
ebi-a-GCST90001710	ieu-a-297	Alzheimer's disease || id:ieu-a-297	BAFF-R on IgD- CD24- B cell || id:ebi-a-GCST90001710	Weighted median	8	-0.0315811	0.0196688	0.108352	-0.0701319	0.00696974	0.968912	0.932271	1.00699
ebi-a-GCST90001535	ieu-a-297	Alzheimer's disease || id:ieu-a-297	CD45RA- CD4+ T cell %CD4+ T cell || id:ebi-a-GCST90001535	Inverse variance weighted	4	-0.000130394	0.0354856	0.997068	-0.0696822	0.0694214	0.99987	0.93269	1.07189
ebi-a-GCST90001536	ieu-a-297	Alzheimer's disease || id:ieu-a-297	CD45RA- CD4+ T cell %T cell || id:ebi-a-GCST90001536	Inverse variance weighted	2	-0.0465938	0.0499114	0.350547	-0.14442	0.0512326	0.954475	0.865524	1.05257
ebi-a-GCST90001804	ieu-a-297	Alzheimer's disease || id:ieu-a-297	CD27 on IgD- CD38dim B cell || id:ebi-a-GCST90001804	Simple mode	6	-0.136933	0.0704865	0.109693	-0.275086	0.00122074	0.872029	0.759507	1.00122
ebi-a-GCST90001719	ieu-a-297	Alzheimer's disease || id:ieu-a-297	BAFF-R on IgD+ B cell || id:ebi-a-GCST90001719	Weighted mode	8	-0.0345177	0.0189399	0.111163	-0.0716399	0.00260449	0.966071	0.930866	1.00261
ebi-a-GCST90001541	ieu-a-297	Alzheimer's disease || id:ieu-a-297	Naive CD4+ T cell %CD4+ T cell || id:ebi-a-GCST90001541	Inverse variance weighted	3	-0.0291486	0.122285	0.811597	-0.268827	0.21053	0.971272	0.764275	1.23433
ebi-a-GCST90001708	ieu-a-297	Alzheimer's disease || id:ieu-a-297	BAFF-R on IgD+ CD38+ B cell || id:ebi-a-GCST90001708	Weighted mode	8	-0.0362473	0.0201346	0.114842	-0.075711	0.00321649	0.964402	0.927084	1.00322
ebi-a-GCST90002116	ieu-a-297	Alzheimer's disease || id:ieu-a-297	HLA DR on B cell || id:ebi-a-GCST90002116	MR Egger	5	0.132953	0.0603953	0.115023	0.0145783	0.251328	1.1422	1.01469	1.28573
ebi-a-GCST90001542	ieu-a-297	Alzheimer's disease || id:ieu-a-297	Effector Memory CD4+ T cell Absolute Count || id:ebi-a-GCST90001542	Inverse variance weighted	2	-0.0273683	0.0461766	0.55339	-0.117874	0.0631378	0.973003	0.888808	1.06517
ebi-a-GCST90001494	ieu-a-297	Alzheimer's disease || id:ieu-a-297	Secreting CD4 regulatory T cell %CD4+ T cell || id:ebi-a-GCST90001494	MR Egger	5	0.0778485	0.0354738	0.115762	0.0083199	0.147377	1.08096	1.00835	1.15879
ebi-a-GCST90002105	ieu-a-297	Alzheimer's disease || id:ieu-a-297	HLA DR on plasmacytoid Dendritic Cell || id:ebi-a-GCST90002105	Simple mode	4	-0.083636	0.0382451	0.116599	-0.158596	-0.00867566	0.919766	0.853341	0.991362
ebi-a-GCST90001715	ieu-a-297	Alzheimer's disease || id:ieu-a-297	BAFF-R on memory B cell || id:ebi-a-GCST90001715	Weighted mode	7	-0.0330313	0.0181933	0.119349	-0.0686901	0.00262745	0.967508	0.933616	1.00263
ebi-a-GCST90001829	ieu-a-297	Alzheimer's disease || id:ieu-a-297	BAFF-R on B cell || id:ebi-a-GCST90001829	Weighted mode	8	-0.0353983	0.0199576	0.119393	-0.0745153	0.00371859	0.965221	0.928193	1.00373
ebi-a-GCST90001787	ieu-a-297	Alzheimer's disease || id:ieu-a-297	CD25 on IgD- CD38- B cell || id:ebi-a-GCST90001787	Weighted median	3	0.0753883	0.0485731	0.120648	-0.019815	0.170592	1.0783	0.98038	1.18601
ebi-a-GCST90001820	ieu-a-297	Alzheimer's disease || id:ieu-a-297	IgD on IgD+ CD24+ B cell || id:ebi-a-GCST90001820	Weighted median	3	-0.212436	0.137041	0.121103	-0.481036	0.0561646	0.808612	0.618142	1.05777
ebi-a-GCST90002081	ieu-a-297	Alzheimer's disease || id:ieu-a-297	SSC-A on CD4+ T cell || id:ebi-a-GCST90002081	Weighted mode	3	0.27346	0.105105	0.121404	0.0674549	0.479465	1.3145	1.06978	1.61521
ebi-a-GCST90001717	ieu-a-297	Alzheimer's disease || id:ieu-a-297	BAFF-R on unswitched memory B cell || id:ebi-a-GCST90001717	Weighted mode	7	-0.0339051	0.0188245	0.121764	-0.0708011	0.00299093	0.966663	0.931647	1.003
ebi-a-GCST90002121	ieu-a-297	Alzheimer's disease || id:ieu-a-297	CD8 on CD39+ CD8+ T cell || id:ebi-a-GCST90002121	Weighted median	3	0.0871715	0.0564169	0.122314	-0.0234055	0.197749	1.09108	0.976866	1.21866
ebi-a-GCST90001543	ieu-a-297	Alzheimer's disease || id:ieu-a-297	Effector Memory CD4+ T cell %CD4+ T cell || id:ebi-a-GCST90001543	Inverse variance weighted	2	0.0391573	0.146441	0.789167	-0.247868	0.326182	1.03993	0.780463	1.38567
ebi-a-GCST90001544	ieu-a-297	Alzheimer's disease || id:ieu-a-297	Effector Memory CD4+ T cell %T cell || id:ebi-a-GCST90001544	Inverse variance weighted	3	0.00688154	0.14636	0.962499	-0.279985	0.293748	1.00691	0.755795	1.34145
ebi-a-GCST90001716	ieu-a-297	Alzheimer's disease || id:ieu-a-297	BAFF-R on naive-mature B cell || id:ebi-a-GCST90001716	Weighted mode	8	-0.0338163	0.0194938	0.126379	-0.0720242	0.00439166	0.966749	0.930508	1.0044
ebi-a-GCST90001545	ieu-a-297	Alzheimer's disease || id:ieu-a-297	Terminally Differentiated CD4+ T cell Absolute Count || id:ebi-a-GCST90001545	Inverse variance weighted	2	-0.00567177	0.155509	0.970906	-0.310469	0.299126	0.994344	0.733103	1.34868
ebi-a-GCST90001688	ieu-a-297	Alzheimer's disease || id:ieu-a-297	CD28+ CD45RA+ CD8+ T cell %T cell || id:ebi-a-GCST90001688	Weighted median	10	0.0146737	0.00968751	0.129849	-0.00431388	0.0336612	1.01478	0.995695	1.03423
ebi-a-GCST90001546	ieu-a-297	Alzheimer's disease || id:ieu-a-297	Terminally Differentiated CD4+ T cell %CD4+ T cell || id:ebi-a-GCST90001546	Inverse variance weighted	2	0.215889	0.0705531	0.00221374	0.0776049	0.354173	1.24096	1.0807	1.425
ebi-a-GCST90002072	ieu-a-297	Alzheimer's disease || id:ieu-a-297	SSC-A on plasmacytoid Dendritic Cell || id:ebi-a-GCST90002072	Simple mode	5	-0.262747	0.139167	0.132054	-0.535513	0.0100193	0.768936	0.585369	1.01007
ebi-a-GCST90001501	ieu-a-297	Alzheimer's disease || id:ieu-a-297	Activated & secreting CD4 regulatory T cell Absolute Count || id:ebi-a-GCST90001501	Weighted median	3	0.0591832	0.0393507	0.132583	-0.0179441	0.136311	1.06097	0.982216	1.14604
ebi-a-GCST90002087	ieu-a-297	Alzheimer's disease || id:ieu-a-297	CD11c on myeloid Dendritic Cell || id:ebi-a-GCST90002087	Weighted mode	4	0.127232	0.0620534	0.132718	0.00560728	0.248857	1.13568	1.00562	1.28256
ebi-a-GCST90001547	ieu-a-297	Alzheimer's disease || id:ieu-a-297	Terminally Differentiated CD4+ T cell %T cell || id:ebi-a-GCST90001547	Inverse variance weighted	3	0.0227164	0.0860927	0.791888	-0.146025	0.191458	1.02298	0.864136	1.21101
ebi-a-GCST90001711	ieu-a-297	Alzheimer's disease || id:ieu-a-297	BAFF-R on IgD- CD27- B cell || id:ebi-a-GCST90001711	Weighted mode	8	-0.0325041	0.0192009	0.134318	-0.0701378	0.00512961	0.968018	0.932265	1.00514
ebi-a-GCST90002071	ieu-a-297	Alzheimer's disease || id:ieu-a-297	SSC-A on myeloid Dendritic Cell || id:ebi-a-GCST90002071	Weighted median	5	-0.0820359	0.055004	0.135843	-0.189844	0.025772	0.921239	0.827088	1.02611
ebi-a-GCST90001705	ieu-a-297	Alzheimer's disease || id:ieu-a-297	BAFF-R on IgD+ CD38- B cell || id:ebi-a-GCST90001705	Weighted mode	7	-0.0315645	0.0184635	0.138204	-0.067753	0.00462407	0.968928	0.934491	1.00463
ebi-a-GCST90001720	ieu-a-297	Alzheimer's disease || id:ieu-a-297	BAFF-R on transitional B cell || id:ebi-a-GCST90001720	Weighted mode	6	-0.0367198	0.020842	0.138399	-0.07757	0.00413047	0.963946	0.925362	1.00414
ebi-a-GCST90001951	ieu-a-297	Alzheimer's disease || id:ieu-a-297	CD33 on CD66b++ myeloid cell || id:ebi-a-GCST90001951	MR Egger	3	0.149065	0.032966	0.13856	0.0844515	0.213678	1.16075	1.08812	1.23822
ebi-a-GCST90001718	ieu-a-297	Alzheimer's disease || id:ieu-a-297	BAFF-R on switched memory B cell || id:ebi-a-GCST90001718	Weighted mode	9	-0.0322906	0.0197575	0.140827	-0.0710154	0.00643408	0.968225	0.931448	1.00645
ebi-a-GCST90001551	ieu-a-297	Alzheimer's disease || id:ieu-a-297	Naive CD8+ T cell Absolute Count || id:ebi-a-GCST90001551	Inverse variance weighted	2	-0.208202	0.118587	0.0791417	-0.440632	0.0242288	0.812043	0.643629	1.02452
ebi-a-GCST90001553	ieu-a-297	Alzheimer's disease || id:ieu-a-297	Naive CD8+ T cell %T cell || id:ebi-a-GCST90001553	Inverse variance weighted	2	0.0114041	0.115536	0.921372	-0.215047	0.237855	1.01147	0.806504	1.26853
ebi-a-GCST90001706	ieu-a-297	Alzheimer's disease || id:ieu-a-297	BAFF-R on IgD+ CD38- naive B cell || id:ebi-a-GCST90001706	Weighted mode	6	-0.0322873	0.0185042	0.141456	-0.0685556	0.00398102	0.968228	0.933742	1.00399
ebi-a-GCST90001555	ieu-a-297	Alzheimer's disease || id:ieu-a-297	Effector Memory CD8+ T cell %CD8+ T cell || id:ebi-a-GCST90001555	Inverse variance weighted	3	0.025608	0.0305631	0.402101	-0.0342956	0.0855116	1.02594	0.966286	1.08927
ebi-a-GCST90001703	ieu-a-297	Alzheimer's disease || id:ieu-a-297	BAFF-R on IgD+ CD24+ B cell || id:ebi-a-GCST90001703	Weighted median	6	-0.0274615	0.0186986	0.14193	-0.0641108	0.0091877	0.972912	0.937901	1.00923
ebi-a-GCST90001718	ieu-a-297	Alzheimer's disease || id:ieu-a-297	BAFF-R on switched memory B cell || id:ebi-a-GCST90001718	Weighted median	9	-0.0284925	0.0194059	0.14204	-0.066528	0.00954308	0.97191	0.935637	1.00959
ebi-a-GCST90001556	ieu-a-297	Alzheimer's disease || id:ieu-a-297	Effector Memory CD8+ T cell %T cell || id:ebi-a-GCST90001556	Inverse variance weighted	2	0.0389773	0.0348602	0.263523	-0.0293487	0.107303	1.03975	0.971078	1.11327
ebi-a-GCST90001533	ieu-a-297	Alzheimer's disease || id:ieu-a-297	Basophil %CD33dim HLA DR- CD66b- || id:ebi-a-GCST90001533	MR Egger	3	0.397823	0.0925281	0.145482	0.216468	0.579178	1.48858	1.24168	1.78457
ebi-a-GCST90001557	ieu-a-297	Alzheimer's disease || id:ieu-a-297	Terminally Differentiated CD8+ T cell Absolute Count || id:ebi-a-GCST90001557	Inverse variance weighted	2	0.000165598	0.0801199	0.998351	-0.156869	0.157201	1.00017	0.854816	1.17023
ebi-a-GCST90001710	ieu-a-297	Alzheimer's disease || id:ieu-a-297	BAFF-R on IgD- CD24- B cell || id:ebi-a-GCST90001710	Weighted mode	8	-0.0330283	0.0202032	0.146106	-0.0726266	0.00657007	0.967511	0.929948	1.00659
ebi-a-GCST90001828	ieu-a-297	Alzheimer's disease || id:ieu-a-297	IgD on transitional B cell || id:ebi-a-GCST90001828	MR Egger	4	0.925577	0.401028	0.147337	0.139563	1.71159	2.52332	1.14977	5.53776
ebi-a-GCST90001707	ieu-a-297	Alzheimer's disease || id:ieu-a-297	BAFF-R on IgD+ CD38- unswitched memory B cell || id:ebi-a-GCST90001707	Weighted mode	7	-0.0327466	0.0197017	0.147552	-0.071362	0.00586883	0.967784	0.931125	1.00589
ebi-a-GCST90001623	ieu-a-297	Alzheimer's disease || id:ieu-a-297	Natural Killer T %lymphocyte || id:ebi-a-GCST90001623	Weighted median	7	0.0954766	0.0662324	0.149432	-0.0343388	0.225292	1.10018	0.966244	1.25269
ebi-a-GCST90001558	ieu-a-297	Alzheimer's disease || id:ieu-a-297	Terminally Differentiated CD8+ T cell %CD8+ T cell || id:ebi-a-GCST90001558	Inverse variance weighted	4	0.0248313	0.0419297	0.553708	-0.0573509	0.107014	1.02514	0.944263	1.11295
ebi-a-GCST90001704	ieu-a-297	Alzheimer's disease || id:ieu-a-297	BAFF-R on IgD+ CD24- B cell || id:ebi-a-GCST90001704	Simple mode	8	-0.0652361	0.0404948	0.15122	-0.144606	0.0141337	0.936846	0.865363	1.01423
ebi-a-GCST90001666	ieu-a-297	Alzheimer's disease || id:ieu-a-297	CD28+ CD45RA+ CD8dim T cell Absolute Count || id:ebi-a-GCST90001666	Weighted median	7	-0.0218535	0.0153108	0.153488	-0.0518627	0.00815577	0.978384	0.949459	1.00819
ebi-a-GCST90001997	ieu-a-297	Alzheimer's disease || id:ieu-a-297	CX3CR1 on CD14+ CD16- monocyte || id:ebi-a-GCST90001997	Simple mode	3	-0.115033	0.0514262	0.154761	-0.215828	-0.0142373	0.891337	0.805874	0.985864
ebi-a-GCST90001559	ieu-a-297	Alzheimer's disease || id:ieu-a-297	Terminally Differentiated CD8+ T cell %T cell || id:ebi-a-GCST90001559	Inverse variance weighted	3	0.0127119	0.0439596	0.772449	-0.073449	0.0988728	1.01279	0.929184	1.10393
ebi-a-GCST90001715	ieu-a-297	Alzheimer's disease || id:ieu-a-297	BAFF-R on memory B cell || id:ebi-a-GCST90001715	Weighted median	7	-0.0271742	0.0192073	0.157131	-0.0648205	0.010472	0.973192	0.937236	1.01053
ebi-a-GCST90001829	ieu-a-297	Alzheimer's disease || id:ieu-a-297	BAFF-R on B cell || id:ebi-a-GCST90001829	Simple mode	8	-0.0662646	0.041949	0.158198	-0.148485	0.0159554	0.935883	0.862013	1.01608
ebi-a-GCST90001481	ieu-a-297	Alzheimer's disease || id:ieu-a-297	Resting CD4 regulatory T cell %CD4 regulatory T cell || id:ebi-a-GCST90001481	MR Egger	7	-0.0381187	0.023011	0.158513	-0.0832202	0.00698278	0.962599	0.920149	1.00701
ebi-a-GCST90001702	ieu-a-297	Alzheimer's disease || id:ieu-a-297	BAFF-R on CD24+ CD27+ B cell || id:ebi-a-GCST90001702	Weighted mode	8	-0.0328081	0.0207903	0.158562	-0.0735572	0.00794091	0.967724	0.929083	1.00797
ebi-a-GCST90001502	ieu-a-297	Alzheimer's disease || id:ieu-a-297	Activated & secreting CD4 regulatory T cell %CD4 regulatory T cell || id:ebi-a-GCST90001502	MR Egger	5	0.0620716	0.0334663	0.160665	-0.00352233	0.127666	1.06404	0.996484	1.13617
ebi-a-GCST90001709	ieu-a-297	Alzheimer's disease || id:ieu-a-297	BAFF-R on IgD+ CD38dim B cell || id:ebi-a-GCST90001709	Simple mode	8	-0.064404	0.0411423	0.16147	-0.145043	0.0162349	0.937626	0.864985	1.01637
ebi-a-GCST90001560	ieu-a-297	Alzheimer's disease || id:ieu-a-297	CD45RA+ CD8+ T cell Absolute Count || id:ebi-a-GCST90001560	Inverse variance weighted	2	-0.0583094	0.205602	0.776714	-0.461289	0.34467	0.943358	0.63047	1.41152
ebi-a-GCST90001719	ieu-a-297	Alzheimer's disease || id:ieu-a-297	BAFF-R on IgD+ B cell || id:ebi-a-GCST90001719	Simple mode	8	-0.0659555	0.0422005	0.162048	-0.148668	0.0167574	0.936173	0.861855	1.0169
ebi-a-GCST90001703	ieu-a-297	Alzheimer's disease || id:ieu-a-297	BAFF-R on IgD+ CD24+ B cell || id:ebi-a-GCST90001703	Weighted mode	6	-0.0314822	0.0192181	0.162316	-0.0691496	0.00618528	0.969008	0.933187	1.0062
ebi-a-GCST90001561	ieu-a-297	Alzheimer's disease || id:ieu-a-297	CD45RA+ CD8+ T cell %CD8+ T cell || id:ebi-a-GCST90001561	Inverse variance weighted	3	-0.0237386	0.0282856	0.401331	-0.0791785	0.0317012	0.976541	0.923875	1.03221
ebi-a-GCST90002022	ieu-a-297	Alzheimer's disease || id:ieu-a-297	CD4 on CD4+ T cell || id:ebi-a-GCST90002022	Weighted median	5	0.0644175	0.0462359	0.163549	-0.026205	0.15504	1.06654	0.974135	1.1677
ebi-a-GCST90001562	ieu-a-297	Alzheimer's disease || id:ieu-a-297	CD45RA+ CD8+ T cell %T cell || id:ebi-a-GCST90001562	Inverse variance weighted	3	0.0170783	0.0517149	0.741219	-0.0842829	0.118439	1.01722	0.919171	1.12574
ebi-a-GCST90001569	ieu-a-297	Alzheimer's disease || id:ieu-a-297	Effector Memory CD4-CD8- T cell Absolute Count || id:ebi-a-GCST90001569	Inverse variance weighted	2	-0.204567	0.09212	0.0263744	-0.385122	-0.0240115	0.815	0.680368	0.976274
ebi-a-GCST90001712	ieu-a-297	Alzheimer's disease || id:ieu-a-297	BAFF-R on IgD- CD38- B cell || id:ebi-a-GCST90001712	Weighted median	7	-0.0266396	0.0192562	0.166533	-0.0643817	0.0111025	0.973712	0.937647	1.01116
ebi-a-GCST90001712	ieu-a-297	Alzheimer's disease || id:ieu-a-297	BAFF-R on IgD- CD38- B cell || id:ebi-a-GCST90001712	Weighted mode	7	-0.0309081	0.019701	0.167731	-0.0695222	0.00770591	0.969565	0.932839	1.00774
ebi-a-GCST90001995	ieu-a-297	Alzheimer's disease || id:ieu-a-297	CX3CR1 on monocyte || id:ebi-a-GCST90001995	Simple mode	3	-0.12572	0.0593374	0.168261	-0.242022	-0.00941927	0.881861	0.785039	0.990625
ebi-a-GCST90001483	ieu-a-297	Alzheimer's disease || id:ieu-a-297	CD39+ resting CD4 regulatory T cell Absolute Count || id:ebi-a-GCST90001483	MR Egger	9	-0.0327847	0.0213899	0.169209	-0.0747088	0.0091394	0.967747	0.928014	1.00918
ebi-a-GCST90002078	ieu-a-297	Alzheimer's disease || id:ieu-a-297	SSC-A on granulocyte || id:ebi-a-GCST90002078	Weighted mode	4	0.0958612	0.0532033	0.169376	-0.00841727	0.20014	1.10061	0.991618	1.22157
ebi-a-GCST90001688	ieu-a-297	Alzheimer's disease || id:ieu-a-297	CD28+ CD45RA+ CD8+ T cell %T cell || id:ebi-a-GCST90001688	Weighted mode	10	0.0144974	0.00972259	0.170127	-0.00455892	0.0335536	1.0146	0.995451	1.03412
ebi-a-GCST90001717	ieu-a-297	Alzheimer's disease || id:ieu-a-297	BAFF-R on unswitched memory B cell || id:ebi-a-GCST90001717	Weighted median	7	-0.0271765	0.0198112	0.170135	-0.0660065	0.0116535	0.973189	0.936125	1.01172
ebi-a-GCST90001963	ieu-a-297	Alzheimer's disease || id:ieu-a-297	FSC-A on myeloid Dendritic Cell || id:ebi-a-GCST90001963	Simple mode	3	-0.149	0.0708747	0.170267	-0.287914	-0.0100856	0.861569	0.749826	0.989965
ebi-a-GCST90001570	ieu-a-297	Alzheimer's disease || id:ieu-a-297	Effector Memory CD4-CD8- T cell %CD4-CD8- T cell || id:ebi-a-GCST90001570	Inverse variance weighted	3	-0.0587468	0.0769229	0.44504	-0.209516	0.092022	0.942945	0.810977	1.09639
ebi-a-GCST90001996	ieu-a-297	Alzheimer's disease || id:ieu-a-297	CX3CR1 on CD14+ CD16+ monocyte || id:ebi-a-GCST90001996	Simple mode	3	-0.175652	0.0846123	0.173548	-0.341492	-0.00981185	0.83891	0.710709	0.990236
ebi-a-GCST90001571	ieu-a-297	Alzheimer's disease || id:ieu-a-297	Effector Memory CD4-CD8- T cell %T cell || id:ebi-a-GCST90001571	Inverse variance weighted	2	-0.112049	0.0850802	0.187846	-0.278806	0.0547083	0.894001	0.756687	1.05623
ebi-a-GCST90001869	ieu-a-297	Alzheimer's disease || id:ieu-a-297	CD3 on resting CD4 regulatory T cell || id:ebi-a-GCST90001869	Simple mode	5	-0.0617955	0.0376406	0.175991	-0.135571	0.01198	0.940075	0.873217	1.01205
ebi-a-GCST90002078	ieu-a-297	Alzheimer's disease || id:ieu-a-297	SSC-A on granulocyte || id:ebi-a-GCST90002078	Weighted median	4	0.068314	0.0504978	0.176116	-0.0306618	0.16729	1.0707	0.969804	1.1821
ebi-a-GCST90001492	ieu-a-297	Alzheimer's disease || id:ieu-a-297	Secreting CD4 regulatory T cell Absolute Count || id:ebi-a-GCST90001492	Weighted median	3	0.0566241	0.0419495	0.177075	-0.0255968	0.138845	1.05826	0.974728	1.14895
ebi-a-GCST90001573	ieu-a-297	Alzheimer's disease || id:ieu-a-297	Terminally Differentiated CD4-CD8- T cell %CD4-CD8- T cell || id:ebi-a-GCST90001573	Inverse variance weighted	2	0.000588298	0.102212	0.995408	-0.199748	0.200924	1.00059	0.818937	1.22253
ebi-a-GCST90001707	ieu-a-297	Alzheimer's disease || id:ieu-a-297	BAFF-R on IgD+ CD38- unswitched memory B cell || id:ebi-a-GCST90001707	MR Egger	7	-0.0571079	0.0365843	0.179278	-0.128813	0.0145974	0.944492	0.879138	1.0147
ebi-a-GCST90001702	ieu-a-297	Alzheimer's disease || id:ieu-a-297	BAFF-R on CD24+ CD27+ B cell || id:ebi-a-GCST90001702	Weighted median	8	-0.0264883	0.0197268	0.179351	-0.0651529	0.0121763	0.973859	0.936924	1.01225
ebi-a-GCST90001508	ieu-a-297	Alzheimer's disease || id:ieu-a-297	CD25++ CD45RA+ CD4 not regulatory T cell %CD4+ T cell || id:ebi-a-GCST90001508	Simple mode	4	0.0918242	0.0526363	0.179418	-0.0113429	0.194991	1.09617	0.988721	1.2153
ebi-a-GCST90001574	ieu-a-297	Alzheimer's disease || id:ieu-a-297	Terminally Differentiated CD4-CD8- T cell %T cell || id:ebi-a-GCST90001574	Inverse variance weighted	4	-0.045224	0.116343	0.697489	-0.273256	0.182808	0.955783	0.760898	1.20058
ebi-a-GCST90001532	ieu-a-297	Alzheimer's disease || id:ieu-a-297	Basophil Absolute Count || id:ebi-a-GCST90001532	Weighted median	3	0.0371396	0.0280758	0.185892	-0.0178891	0.0921682	1.03784	0.98227	1.09655
ebi-a-GCST90001509	ieu-a-297	Alzheimer's disease || id:ieu-a-297	CD25++ CD45RA+ CD4 not regulatory T cell %T cell || id:ebi-a-GCST90001509	Simple mode	4	0.0987766	0.0580989	0.187663	-0.0150972	0.21265	1.10382	0.985016	1.23695
ebi-a-GCST90002022	ieu-a-297	Alzheimer's disease || id:ieu-a-297	CD4 on CD4+ T cell || id:ebi-a-GCST90002022	Weighted mode	5	0.0733833	0.0462435	0.187727	-0.017254	0.164021	1.07614	0.982894	1.17824
ebi-a-GCST90001580	ieu-a-297	Alzheimer's disease || id:ieu-a-297	CD14+ CD16+ monocyte Absolute Count || id:ebi-a-GCST90001580	Inverse variance weighted	3	0.0877572	0.0555863	0.114392	-0.0211919	0.196706	1.09172	0.979031	1.21739
ebi-a-GCST90001870	ieu-a-297	Alzheimer's disease || id:ieu-a-297	CD34 on Hematopoietic Stem Cell || id:ebi-a-GCST90001870	Simple mode	3	0.14412	0.0732579	0.188027	0.000534826	0.287706	1.15502	1.00053	1.33336
ebi-a-GCST90001482	ieu-a-297	Alzheimer's disease || id:ieu-a-297	Resting CD4 regulatory T cell %CD4+ T cell || id:ebi-a-GCST90001482	Simple mode	5	0.0851899	0.0537323	0.188045	-0.0201254	0.190505	1.08892	0.980076	1.20986
ebi-a-GCST90001708	ieu-a-297	Alzheimer's disease || id:ieu-a-297	BAFF-R on IgD+ CD38+ B cell || id:ebi-a-GCST90001708	MR Egger	8	-0.0363552	0.0245231	0.188728	-0.0844205	0.0117101	0.964298	0.919045	1.01178
ebi-a-GCST90002022	ieu-a-297	Alzheimer's disease || id:ieu-a-297	CD4 on CD4+ T cell || id:ebi-a-GCST90002022	MR Egger	5	0.261547	0.154572	0.189208	-0.0414127	0.564508	1.29894	0.959433	1.75858
ebi-a-GCST90001638	ieu-a-297	Alzheimer's disease || id:ieu-a-297	CD4-CD8- Natural Killer T %lymphocyte || id:ebi-a-GCST90001638	Weighted mode	6	-0.112625	0.074155	0.189282	-0.257969	0.0327188	0.893486	0.772619	1.03326
ebi-a-GCST90001450	ieu-a-297	Alzheimer's disease || id:ieu-a-297	CD62L- monocyte Absolute Count || id:ebi-a-GCST90001450	Weighted mode	3	0.152642	0.0782995	0.190558	-0.000824843	0.306109	1.16491	0.999175	1.35813
ebi-a-GCST90002102	ieu-a-297	Alzheimer's disease || id:ieu-a-297	CD45RA on resting CD4 regulatory T cell || id:ebi-a-GCST90002102	MR Egger	6	-0.0603215	0.0384627	0.191884	-0.135708	0.0150654	0.941462	0.873097	1.01518
ebi-a-GCST90001716	ieu-a-297	Alzheimer's disease || id:ieu-a-297	BAFF-R on naive-mature B cell || id:ebi-a-GCST90001716	Simple mode	8	-0.0595079	0.0413369	0.193165	-0.140528	0.0215124	0.942228	0.868899	1.02175
ebi-a-GCST90002119	ieu-a-297	Alzheimer's disease || id:ieu-a-297	CD8 on CD28+ CD45RA+ CD8+ T cell || id:ebi-a-GCST90002119	Simple mode	5	0.0671486	0.0430386	0.19373	-0.0172071	0.151504	1.06945	0.98294	1.16358
ebi-a-GCST90001581	ieu-a-297	Alzheimer's disease || id:ieu-a-297	CD14- CD16- Absolute Count || id:ebi-a-GCST90001581	Inverse variance weighted	4	-0.00242753	0.0704349	0.972507	-0.14048	0.135625	0.997575	0.868941	1.14525
ebi-a-GCST90001581	ieu-a-297	Alzheimer's disease || id:ieu-a-297	CD14- CD16- Absolute Count || id:ebi-a-GCST90001581	MR Egger	4	0.553789	0.29199	0.198332	-0.0185117	1.12609	1.73983	0.981659	3.08358
ebi-a-GCST90002110	ieu-a-297	Alzheimer's disease || id:ieu-a-297	HLA DR on CD33dim HLA DR+ CD11b+ || id:ebi-a-GCST90002110	Weighted median	3	0.0591694	0.0461015	0.199331	-0.0311895	0.149528	1.06095	0.969292	1.16129
ebi-a-GCST90001582	ieu-a-297	Alzheimer's disease || id:ieu-a-297	CD14+ CD16- monocyte Absolute Count || id:ebi-a-GCST90001582	Inverse variance weighted	3	-0.0590833	0.07133	0.407496	-0.19889	0.0807235	0.942628	0.81964	1.08407
ebi-a-GCST90001926	ieu-a-297	Alzheimer's disease || id:ieu-a-297	CD127 on granulocyte || id:ebi-a-GCST90001926	MR Egger	4	0.194309	0.104744	0.204736	-0.0109886	0.399607	1.21447	0.989072	1.49124
ebi-a-GCST90001779	ieu-a-297	Alzheimer's disease || id:ieu-a-297	CD25 on IgD+ CD24- B cell || id:ebi-a-GCST90001779	Weighted median	3	0.0641515	0.0506591	0.205392	-0.0351404	0.163443	1.06625	0.96547	1.17756
ebi-a-GCST90001666	ieu-a-297	Alzheimer's disease || id:ieu-a-297	CD28+ CD45RA+ CD8dim T cell Absolute Count || id:ebi-a-GCST90001666	Weighted mode	7	-0.0211165	0.014876	0.205557	-0.0502734	0.00804044	0.979105	0.950969	1.00807
ebi-a-GCST90001697	ieu-a-297	Alzheimer's disease || id:ieu-a-297	CD45RA- CD28- CD8+ T cell %T cell || id:ebi-a-GCST90001697	MR Egger	14	0.00154545	0.00115597	0.206039	-0.000720254	0.00381116	1.00155	0.99928	1.00382
ebi-a-GCST90001482	ieu-a-297	Alzheimer's disease || id:ieu-a-297	Resting CD4 regulatory T cell %CD4+ T cell || id:ebi-a-GCST90001482	MR Egger	5	-0.0503551	0.0313252	0.206308	-0.111752	0.0110423	0.950892	0.894266	1.0111
ebi-a-GCST90001584	ieu-a-297	Alzheimer's disease || id:ieu-a-297	CD14- CD16+ monocyte %monocyte || id:ebi-a-GCST90001584	Inverse variance weighted	2	0.0529974	0.0783999	0.499048	-0.100666	0.206661	1.05443	0.904235	1.22957
ebi-a-GCST90002071	ieu-a-297	Alzheimer's disease || id:ieu-a-297	SSC-A on myeloid Dendritic Cell || id:ebi-a-GCST90002071	Weighted mode	5	-0.0843151	0.0561342	0.207502	-0.194338	0.0257079	0.919142	0.82338	1.02604
ebi-a-GCST90001778	ieu-a-297	Alzheimer's disease || id:ieu-a-297	CD25 on IgD+ CD24+ B cell || id:ebi-a-GCST90001778	Weighted median	3	-0.0606249	0.0480974	0.207503	-0.154896	0.0336461	0.941176	0.856504	1.03422
ebi-a-GCST90002081	ieu-a-297	Alzheimer's disease || id:ieu-a-297	SSC-A on CD4+ T cell || id:ebi-a-GCST90002081	Simple mode	3	0.248116	0.136085	0.209836	-0.01861	0.514843	1.28161	0.981562	1.67338
ebi-a-GCST90001585	ieu-a-297	Alzheimer's disease || id:ieu-a-297	CD14+ CD16+ monocyte %monocyte || id:ebi-a-GCST90001585	Inverse variance weighted	3	0.0798651	0.0527575	0.130073	-0.0235396	0.18327	1.08314	0.976735	1.20114
ebi-a-GCST90001588	ieu-a-297	Alzheimer's disease || id:ieu-a-297	T/B cell || id:ebi-a-GCST90001588	Inverse variance weighted	3	0.0359106	0.0730016	0.622779	-0.107173	0.178994	1.03656	0.898371	1.19601
ebi-a-GCST90001485	ieu-a-297	Alzheimer's disease || id:ieu-a-297	CD39+ resting CD4 regulatory T cell %CD4 regulatory T cell || id:ebi-a-GCST90001485	MR Egger	10	-0.0311874	0.0231297	0.214467	-0.0765216	0.0141467	0.969294	0.926333	1.01425
ebi-a-GCST90002010	ieu-a-297	Alzheimer's disease || id:ieu-a-297	HLA DR on monocyte || id:ebi-a-GCST90002010	Weighted median	3	0.049862	0.0401901	0.214734	-0.0289107	0.128635	1.05113	0.971503	1.13727
ebi-a-GCST90001585	ieu-a-297	Alzheimer's disease || id:ieu-a-297	CD14+ CD16+ monocyte %monocyte || id:ebi-a-GCST90001585	Weighted median	3	0.0673258	0.0543137	0.215134	-0.0391291	0.173781	1.06964	0.961627	1.18979
ebi-a-GCST90001501	ieu-a-297	Alzheimer's disease || id:ieu-a-297	Activated & secreting CD4 regulatory T cell Absolute Count || id:ebi-a-GCST90001501	MR Egger	3	0.160223	0.0564414	0.215619	0.0495976	0.270848	1.17377	1.05085	1.31108
ebi-a-GCST90001623	ieu-a-297	Alzheimer's disease || id:ieu-a-297	Natural Killer T %lymphocyte || id:ebi-a-GCST90001623	Weighted mode	7	0.14526	0.104952	0.215621	-0.0604451	0.350965	1.15634	0.941345	1.42044
ebi-a-GCST90001963	ieu-a-297	Alzheimer's disease || id:ieu-a-297	FSC-A on myeloid Dendritic Cell || id:ebi-a-GCST90001963	Weighted mode	3	-0.0887365	0.0497857	0.216633	-0.186316	0.00884334	0.915087	0.830011	1.00888
ebi-a-GCST90002039	ieu-a-297	Alzheimer's disease || id:ieu-a-297	CD80 on monocyte || id:ebi-a-GCST90002039	MR Egger	4	-0.118734	0.0668005	0.217473	-0.249663	0.0121954	0.888044	0.779064	1.01227
ebi-a-GCST90001492	ieu-a-297	Alzheimer's disease || id:ieu-a-297	Secreting CD4 regulatory T cell Absolute Count || id:ebi-a-GCST90001492	MR Egger	3	0.162914	0.0579552	0.217584	0.0493214	0.276506	1.17693	1.05056	1.31851
ebi-a-GCST90002039	ieu-a-297	Alzheimer's disease || id:ieu-a-297	CD80 on monocyte || id:ebi-a-GCST90002039	Weighted mode	4	-0.080998	0.0527234	0.222053	-0.184336	0.0223399	0.922196	0.831656	1.02259
ebi-a-GCST90002039	ieu-a-297	Alzheimer's disease || id:ieu-a-297	CD80 on monocyte || id:ebi-a-GCST90002039	Weighted median	4	-0.0562835	0.0461938	0.223065	-0.146823	0.0342564	0.945271	0.863446	1.03485
ebi-a-GCST90002090	ieu-a-297	Alzheimer's disease || id:ieu-a-297	CD11c on granulocyte || id:ebi-a-GCST90002090	Weighted mode	4	0.0830815	0.0543892	0.224077	-0.0235214	0.189684	1.08663	0.976753	1.20887
ebi-a-GCST90001709	ieu-a-297	Alzheimer's disease || id:ieu-a-297	BAFF-R on IgD+ CD38dim B cell || id:ebi-a-GCST90001709	MR Egger	8	-0.0316221	0.0234362	0.225933	-0.0775572	0.0143129	0.968873	0.925374	1.01442
ebi-a-GCST90001787	ieu-a-297	Alzheimer's disease || id:ieu-a-297	CD25 on IgD- CD38- B cell || id:ebi-a-GCST90001787	Weighted mode	3	0.0830482	0.0482857	0.227585	-0.0115919	0.177688	1.08659	0.988475	1.19445
ebi-a-GCST90001858	ieu-a-297	Alzheimer's disease || id:ieu-a-297	CD3 on CD45RA+ CD4+ T cell || id:ebi-a-GCST90001858	Simple mode	4	0.0932684	0.0617107	0.22787	-0.0276846	0.214221	1.09776	0.972695	1.2389
ebi-a-GCST90001594	ieu-a-297	Alzheimer's disease || id:ieu-a-297	CD4+CD8+ T cell Absolute Count || id:ebi-a-GCST90001594	Inverse variance weighted	2	-0.0199192	0.0530319	0.707209	-0.123862	0.0840234	0.980278	0.883502	1.08765
ebi-a-GCST90001596	ieu-a-297	Alzheimer's disease || id:ieu-a-297	CD8dim T cell Absolute Count || id:ebi-a-GCST90001596	Inverse variance weighted	2	-0.0429109	0.0941897	0.648693	-0.227523	0.141701	0.957997	0.796504	1.15223
ebi-a-GCST90001599	ieu-a-297	Alzheimer's disease || id:ieu-a-297	CD4-CD8- T cell %T cell || id:ebi-a-GCST90001599	Inverse variance weighted	2	-0.0639538	0.0677676	0.345312	-0.196778	0.0688707	0.938048	0.821373	1.0713
ebi-a-GCST90001601	ieu-a-297	Alzheimer's disease || id:ieu-a-297	Lymphocyte Absolute Count || id:ebi-a-GCST90001601	Inverse variance weighted	2	-0.253017	0.0785026	0.00126837	-0.406882	-0.099152	0.776455	0.665723	0.905605
ebi-a-GCST90001450	ieu-a-297	Alzheimer's disease || id:ieu-a-297	CD62L- monocyte Absolute Count || id:ebi-a-GCST90001450	Weighted median	3	0.0862535	0.0719804	0.230804	-0.054828	0.227335	1.09008	0.946648	1.25525
ebi-a-GCST90002078	ieu-a-297	Alzheimer's disease || id:ieu-a-297	SSC-A on granulocyte || id:ebi-a-GCST90002078	Simple mode	4	0.0914744	0.061036	0.230897	-0.0281561	0.211105	1.09579	0.972237	1.23504
ebi-a-GCST90001603	ieu-a-297	Alzheimer's disease || id:ieu-a-297	T cell Absolute Count || id:ebi-a-GCST90001603	Inverse variance weighted	2	-0.219311	0.0777686	0.00480156	-0.371738	-0.0668851	0.803072	0.689535	0.935303
ebi-a-GCST90002119	ieu-a-297	Alzheimer's disease || id:ieu-a-297	CD8 on CD28+ CD45RA+ CD8+ T cell || id:ebi-a-GCST90002119	MR Egger	5	0.0873192	0.0583302	0.23131	-0.027008	0.201646	1.09124	0.973353	1.22342
ebi-a-GCST90001501	ieu-a-297	Alzheimer's disease || id:ieu-a-297	Activated & secreting CD4 regulatory T cell Absolute Count || id:ebi-a-GCST90001501	Weighted mode	3	0.0678227	0.0400326	0.232312	-0.0106411	0.146287	1.07018	0.989415	1.15753
ebi-a-GCST90002106	ieu-a-297	Alzheimer's disease || id:ieu-a-297	HLA DR on Dendritic Cell || id:ebi-a-GCST90002106	Simple mode	4	-0.094124	0.0630986	0.232586	-0.217797	0.0295492	0.91017	0.804288	1.02999
ebi-a-GCST90001779	ieu-a-297	Alzheimer's disease || id:ieu-a-297	CD25 on IgD+ CD24- B cell || id:ebi-a-GCST90001779	Simple mode	3	0.138333	0.0817471	0.23268	-0.0218909	0.298558	1.14836	0.978347	1.34791
ebi-a-GCST90001604	ieu-a-297	Alzheimer's disease || id:ieu-a-297	T cell %lymphocyte || id:ebi-a-GCST90001604	Inverse variance weighted	2	0.00716121	0.0983299	0.941943	-0.185565	0.199888	1.00719	0.830634	1.22127
ebi-a-GCST90001695	ieu-a-297	Alzheimer's disease || id:ieu-a-297	CD45RA- CD28- CD8+ T cell Absolute Count || id:ebi-a-GCST90001695	Weighted median	48	-3.8979e-05	3.27201e-05	0.233542	-0.00010311	2.51524e-05	0.999961	0.999897	1.00003
ebi-a-GCST90001609	ieu-a-297	Alzheimer's disease || id:ieu-a-297	CD4+ CD8dim T cell Absolute Count || id:ebi-a-GCST90001609	Inverse variance weighted	2	0.0499428	0.0465072	0.28288	-0.0412113	0.141097	1.05121	0.959626	1.15154
ebi-a-GCST90001713	ieu-a-297	Alzheimer's disease || id:ieu-a-297	BAFF-R on IgD- CD38+ B cell || id:ebi-a-GCST90001713	Weighted mode	3	-0.0939033	0.0557532	0.234168	-0.20318	0.0153731	0.910371	0.816132	1.01549
ebi-a-GCST90001434	ieu-a-297	Alzheimer's disease || id:ieu-a-297	Switched memory B cell %lymphocyte || id:ebi-a-GCST90001434	Weighted median	3	0.108513	0.0912587	0.234413	-0.0703544	0.28738	1.11462	0.932063	1.33293
ebi-a-GCST90001610	ieu-a-297	Alzheimer's disease || id:ieu-a-297	CD4+ CD8dim T cell %lymphocyte || id:ebi-a-GCST90001610	Inverse variance weighted	2	0.0982259	0.0778396	0.206984	-0.0543397	0.250792	1.10321	0.94711	1.28504
ebi-a-GCST90001611	ieu-a-297	Alzheimer's disease || id:ieu-a-297	CD4+ CD8dim T cell %leukocyte || id:ebi-a-GCST90001611	Inverse variance weighted	2	0.0466148	0.0438279	0.287515	-0.0392879	0.132518	1.04772	0.961474	1.1417
ebi-a-GCST90001580	ieu-a-297	Alzheimer's disease || id:ieu-a-297	CD14+ CD16+ monocyte Absolute Count || id:ebi-a-GCST90001580	Weighted median	3	0.0748234	0.0632478	0.236801	-0.0491422	0.198789	1.07769	0.952046	1.21992
ebi-a-GCST90001829	ieu-a-297	Alzheimer's disease || id:ieu-a-297	BAFF-R on B cell || id:ebi-a-GCST90001829	MR Egger	8	-0.0311246	0.0236864	0.236838	-0.07755	0.0153008	0.969355	0.925381	1.01542
ebi-a-GCST90001613	ieu-a-297	Alzheimer's disease || id:ieu-a-297	CD4-CD8- T cell %leukocyte || id:ebi-a-GCST90001613	Inverse variance weighted	2	-0.0670789	0.0714046	0.347515	-0.207032	0.0728741	0.935121	0.812994	1.0756
ebi-a-GCST90001761	ieu-a-297	Alzheimer's disease || id:ieu-a-297	CD20 on switched memory B cell || id:ebi-a-GCST90001761	Simple mode	6	-0.0762387	0.0574543	0.241893	-0.188849	0.0363717	0.926595	0.827911	1.03704
ebi-a-GCST90001637	ieu-a-297	Alzheimer's disease || id:ieu-a-297	CD4-CD8- Natural Killer T %T cell || id:ebi-a-GCST90001637	Weighted mode	5	-0.107892	0.0786225	0.241898	-0.261992	0.0462078	0.897724	0.769517	1.04729
ebi-a-GCST90001720	ieu-a-297	Alzheimer's disease || id:ieu-a-297	BAFF-R on transitional B cell || id:ebi-a-GCST90001720	MR Egger	6	-0.0397119	0.0289785	0.242439	-0.0965099	0.017086	0.961066	0.908001	1.01723
ebi-a-GCST90001984	ieu-a-297	Alzheimer's disease || id:ieu-a-297	HLA DR on CD14- CD16+ monocyte || id:ebi-a-GCST90001984	Weighted median	4	0.0477818	0.0409039	0.242747	-0.0323898	0.127953	1.04894	0.968129	1.1365
ebi-a-GCST90001484	ieu-a-297	Alzheimer's disease || id:ieu-a-297	CD39+ resting CD4 regulatory T cell %resting CD4 regulatory T cell || id:ebi-a-GCST90001484	Simple mode	7	-0.0426809	0.0329639	0.242988	-0.10729	0.0219283	0.958217	0.898265	1.02217
ebi-a-GCST90001688	ieu-a-297	Alzheimer's disease || id:ieu-a-297	CD28+ CD45RA+ CD8+ T cell %T cell || id:ebi-a-GCST90001688	Simple mode	10	0.0150677	0.0121046	0.244646	-0.00865732	0.0387927	1.01518	0.99138	1.03955
ebi-a-GCST90002023	ieu-a-297	Alzheimer's disease || id:ieu-a-297	CD4 on Central Memory CD4+ T cell || id:ebi-a-GCST90002023	MR Egger	3	0.637118	0.257739	0.244725	0.13195	1.14229	1.89102	1.14105	3.13393
ebi-a-GCST90001618	ieu-a-297	Alzheimer's disease || id:ieu-a-297	HLA DR+ T cell Absolute Count || id:ebi-a-GCST90001618	Inverse variance weighted	4	-0.0385755	0.0320022	0.228049	-0.1013	0.0241489	0.962159	0.903662	1.02444
ebi-a-GCST90001619	ieu-a-297	Alzheimer's disease || id:ieu-a-297	HLA DR+ T cell%T cell || id:ebi-a-GCST90001619	Inverse variance weighted	3	-0.0406166	0.0352661	0.249437	-0.109738	0.0285049	0.960197	0.896069	1.02892
ebi-a-GCST90001620	ieu-a-297	Alzheimer's disease || id:ieu-a-297	HLA DR+ T cell%lymphocyte || id:ebi-a-GCST90001620	Inverse variance weighted	3	-0.0396837	0.0329197	0.228022	-0.104206	0.0248389	0.961093	0.901039	1.02515
ebi-a-GCST90001574	ieu-a-297	Alzheimer's disease || id:ieu-a-297	Terminally Differentiated CD4-CD8- T cell %T cell || id:ebi-a-GCST90001574	Simple mode	4	-0.109401	0.0763479	0.247317	-0.259043	0.0402413	0.896371	0.77179	1.04106
ebi-a-GCST90002035	ieu-a-297	Alzheimer's disease || id:ieu-a-297	CD80 on myeloid Dendritic Cell || id:ebi-a-GCST90002035	Weighted median	3	-0.0794609	0.0687098	0.247488	-0.214132	0.0552102	0.923614	0.807242	1.05676
ebi-a-GCST90001492	ieu-a-297	Alzheimer's disease || id:ieu-a-297	Secreting CD4 regulatory T cell Absolute Count || id:ebi-a-GCST90001492	Simple mode	3	0.0755798	0.046828	0.24788	-0.0162031	0.167363	1.07851	0.983927	1.18218
ebi-a-GCST90001621	ieu-a-297	Alzheimer's disease || id:ieu-a-297	Natural Killer T Absolute Count || id:ebi-a-GCST90001621	Inverse variance weighted	4	0.0420381	0.0567395	0.458756	-0.0691713	0.153247	1.04293	0.933167	1.16561
ebi-a-GCST90001622	ieu-a-297	Alzheimer's disease || id:ieu-a-297	Natural Killer T %T cell || id:ebi-a-GCST90001622	Inverse variance weighted	6	0.037418	0.0552259	0.49806	-0.0708247	0.145661	1.03813	0.931625	1.1568
ebi-a-GCST90001623	ieu-a-297	Alzheimer's disease || id:ieu-a-297	Natural Killer T %lymphocyte || id:ebi-a-GCST90001623	Inverse variance weighted	7	0.0426178	0.0605403	0.481459	-0.0760411	0.161277	1.04354	0.926778	1.17501
ebi-a-GCST90001820	ieu-a-297	Alzheimer's disease || id:ieu-a-297	IgD on IgD+ CD24+ B cell || id:ebi-a-GCST90001820	Simple mode	3	-0.297191	0.18571	0.25067	-0.661183	0.0668	0.742902	0.51624	1.06908
ebi-a-GCST90001887	ieu-a-297	Alzheimer's disease || id:ieu-a-297	CD28 on secreting CD4 regulatory T cell || id:ebi-a-GCST90001887	Weighted median	3	0.0483704	0.0421103	0.250696	-0.0341658	0.130907	1.04956	0.966411	1.13986
ebi-a-GCST90001624	ieu-a-297	Alzheimer's disease || id:ieu-a-297	HLA DR+ CD4+ T cell Absolute Count || id:ebi-a-GCST90001624	Inverse variance weighted	2	-0.0629599	0.0531924	0.236562	-0.167217	0.0412973	0.938981	0.846016	1.04216
ebi-a-GCST90002090	ieu-a-297	Alzheimer's disease || id:ieu-a-297	CD11c on granulocyte || id:ebi-a-GCST90002090	Simple mode	4	0.100489	0.071309	0.253546	-0.039277	0.240254	1.10571	0.961484	1.27157
ebi-a-GCST90002098	ieu-a-297	Alzheimer's disease || id:ieu-a-297	CD45RA on naive CD4+ T cell || id:ebi-a-GCST90002098	Weighted median	8	-0.027794	0.024344	0.253573	-0.0755083	0.0199204	0.972589	0.927272	1.02012
ebi-a-GCST90001626	ieu-a-297	Alzheimer's disease || id:ieu-a-297	HLA DR+ CD4+ T cell %lymphocyte || id:ebi-a-GCST90001626	Inverse variance weighted	2	-0.0594447	0.0518187	0.251313	-0.161009	0.04212	0.942288	0.851284	1.04302
ebi-a-GCST90001627	ieu-a-297	Alzheimer's disease || id:ieu-a-297	HLA DR+ CD8+ T cell Absolute Count || id:ebi-a-GCST90001627	Inverse variance weighted	2	-0.044632	0.0391364	0.254111	-0.121339	0.0320753	0.956349	0.885733	1.0326
ebi-a-GCST90001719	ieu-a-297	Alzheimer's disease || id:ieu-a-297	BAFF-R on IgD+ B cell || id:ebi-a-GCST90001719	MR Egger	8	-0.0295134	0.0234769	0.255428	-0.0755281	0.0165014	0.970918	0.927254	1.01664
ebi-a-GCST90002023	ieu-a-297	Alzheimer's disease || id:ieu-a-297	CD4 on Central Memory CD4+ T cell || id:ebi-a-GCST90002023	Weighted mode	3	0.0770359	0.0488524	0.255532	-0.0187148	0.172787	1.08008	0.981459	1.18861
ebi-a-GCST90001628	ieu-a-297	Alzheimer's disease || id:ieu-a-297	HLA DR+ CD8+ T cell %T cell || id:ebi-a-GCST90001628	Inverse variance weighted	2	-0.0329578	0.0377413	0.382524	-0.106931	0.0410152	0.967579	0.898588	1.04187
ebi-a-GCST90001804	ieu-a-297	Alzheimer's disease || id:ieu-a-297	CD27 on IgD- CD38dim B cell || id:ebi-a-GCST90001804	Weighted median	6	-0.0289795	0.0255145	0.256038	-0.0789879	0.0210289	0.971436	0.924051	1.02125
ebi-a-GCST90001494	ieu-a-297	Alzheimer's disease || id:ieu-a-297	Secreting CD4 regulatory T cell %CD4+ T cell || id:ebi-a-GCST90001494	Simple mode	5	-0.08809	0.0665625	0.256271	-0.218552	0.0423724	0.915678	0.803681	1.04328
ebi-a-GCST90001492	ieu-a-297	Alzheimer's disease || id:ieu-a-297	Secreting CD4 regulatory T cell Absolute Count || id:ebi-a-GCST90001492	Weighted mode	3	0.0670696	0.0427304	0.257076	-0.0166819	0.150821	1.06937	0.983456	1.16279
ebi-a-GCST90001574	ieu-a-297	Alzheimer's disease || id:ieu-a-297	Terminally Differentiated CD4-CD8- T cell %T cell || id:ebi-a-GCST90001574	Weighted median	4	-0.0751811	0.0666727	0.259483	-0.20586	0.0554975	0.927576	0.813947	1.05707
ebi-a-GCST90001508	ieu-a-297	Alzheimer's disease || id:ieu-a-297	CD25++ CD45RA+ CD4 not regulatory T cell %CD4+ T cell || id:ebi-a-GCST90001508	Weighted median	4	0.0327433	0.0290518	0.259714	-0.0241982	0.0896849	1.03329	0.976092	1.09383
ebi-a-GCST90001706	ieu-a-297	Alzheimer's disease || id:ieu-a-297	BAFF-R on IgD+ CD38- naive B cell || id:ebi-a-GCST90001706	MR Egger	6	-0.0346615	0.0264298	0.259914	-0.086464	0.0171409	0.965932	0.917169	1.01729
ebi-a-GCST90001670	ieu-a-297	Alzheimer's disease || id:ieu-a-297	CD39+ CD8+ T cell %T cell || id:ebi-a-GCST90001670	Simple mode	4	-0.0500197	0.0361499	0.260439	-0.120874	0.0208342	0.951211	0.886146	1.02105
ebi-a-GCST90001759	ieu-a-297	Alzheimer's disease || id:ieu-a-297	CD20 on naive-mature B cell || id:ebi-a-GCST90001759	MR Egger	6	-0.357376	0.273292	0.261078	-0.893028	0.178276	0.699509	0.409414	1.19515
ebi-a-GCST90001633	ieu-a-297	Alzheimer's disease || id:ieu-a-297	CD8dim Natural Killer T Absolute Count || id:ebi-a-GCST90001633	Inverse variance weighted	5	-0.0461625	0.0584052	0.429304	-0.160637	0.0683116	0.954887	0.851601	1.0707
ebi-a-GCST90002102	ieu-a-297	Alzheimer's disease || id:ieu-a-297	CD45RA on resting CD4 regulatory T cell || id:ebi-a-GCST90002102	Weighted median	6	-0.0339576	0.0302663	0.261878	-0.0932795	0.0253643	0.966612	0.910939	1.02569
ebi-a-GCST90001531	ieu-a-297	Alzheimer's disease || id:ieu-a-297	CD33dim HLA DR- Absolute Count || id:ebi-a-GCST90001531	Weighted median	3	0.0323781	0.0288832	0.262288	-0.024233	0.0889891	1.03291	0.976058	1.09307
ebi-a-GCST90001634	ieu-a-297	Alzheimer's disease || id:ieu-a-297	CD8dim Natural Killer T %T cell || id:ebi-a-GCST90001634	Inverse variance weighted	5	0.013274	0.0711875	0.85208	-0.126254	0.152801	1.01336	0.881391	1.16509
ebi-a-GCST90001704	ieu-a-297	Alzheimer's disease || id:ieu-a-297	BAFF-R on IgD+ CD24- B cell || id:ebi-a-GCST90001704	MR Egger	8	-0.0291456	0.0235797	0.262634	-0.0753618	0.0170707	0.971275	0.927408	1.01722
ebi-a-GCST90001666	ieu-a-297	Alzheimer's disease || id:ieu-a-297	CD28+ CD45RA+ CD8dim T cell Absolute Count || id:ebi-a-GCST90001666	Simple mode	7	-0.0264258	0.0214036	0.26312	-0.0683768	0.0155253	0.97392	0.933908	1.01565
ebi-a-GCST90001635	ieu-a-297	Alzheimer's disease || id:ieu-a-297	CD8dim Natural Killer T %lymphocyte || id:ebi-a-GCST90001635	Inverse variance weighted	6	-0.0110255	0.0618521	0.858521	-0.132256	0.110204	0.989035	0.876117	1.11651
ebi-a-GCST90001637	ieu-a-297	Alzheimer's disease || id:ieu-a-297	CD4-CD8- Natural Killer T %T cell || id:ebi-a-GCST90001637	Inverse variance weighted	5	-0.0512963	0.0525965	0.329421	-0.154385	0.0517928	0.949997	0.856942	1.05316
ebi-a-GCST90001501	ieu-a-297	Alzheimer's disease || id:ieu-a-297	Activated & secreting CD4 regulatory T cell Absolute Count || id:ebi-a-GCST90001501	Simple mode	3	0.0732449	0.0476794	0.264287	-0.0202067	0.166696	1.07599	0.979996	1.1814
ebi-a-GCST90001503	ieu-a-297	Alzheimer's disease || id:ieu-a-297	Activated & secreting CD4 regulatory T cell %CD4+ T cell || id:ebi-a-GCST90001503	Weighted median	6	0.0371412	0.0333671	0.265662	-0.0282583	0.102541	1.03784	0.972137	1.10798
ebi-a-GCST90001716	ieu-a-297	Alzheimer's disease || id:ieu-a-297	BAFF-R on naive-mature B cell || id:ebi-a-GCST90001716	MR Egger	8	-0.0291876	0.0238157	0.266283	-0.0758664	0.0174911	0.971234	0.92694	1.01764
ebi-a-GCST90001832	ieu-a-297	Alzheimer's disease || id:ieu-a-297	CD62L on CD62L+ plasmacytoid Dendritic Cell || id:ebi-a-GCST90001832	MR Egger	3	0.376101	0.167368	0.266549	0.0480599	0.704143	1.45659	1.04923	2.02211
ebi-a-GCST90001509	ieu-a-297	Alzheimer's disease || id:ieu-a-297	CD25++ CD45RA+ CD4 not regulatory T cell %T cell || id:ebi-a-GCST90001509	Weighted median	4	0.0335763	0.0303306	0.268289	-0.0258717	0.0930243	1.03415	0.97446	1.09749
ebi-a-GCST90002023	ieu-a-297	Alzheimer's disease || id:ieu-a-297	CD4 on Central Memory CD4+ T cell || id:ebi-a-GCST90002023	Simple mode	3	0.0806341	0.0531284	0.268386	-0.0234976	0.184766	1.08397	0.976776	1.20294
ebi-a-GCST90001887	ieu-a-297	Alzheimer's disease || id:ieu-a-297	CD28 on secreting CD4 regulatory T cell || id:ebi-a-GCST90001887	Simple mode	3	0.130281	0.0863145	0.270263	-0.0388954	0.299457	1.13915	0.961851	1.34913
ebi-a-GCST90002121	ieu-a-297	Alzheimer's disease || id:ieu-a-297	CD8 on CD39+ CD8+ T cell || id:ebi-a-GCST90002121	Weighted mode	3	0.100133	0.0663444	0.270281	-0.0299016	0.230169	1.10532	0.970541	1.25881
ebi-a-GCST90001620	ieu-a-297	Alzheimer's disease || id:ieu-a-297	HLA DR+ T cell%lymphocyte || id:ebi-a-GCST90001620	Weighted median	3	-0.0387071	0.0351152	0.270336	-0.107533	0.0301187	0.962032	0.898047	1.03058
ebi-a-GCST90001638	ieu-a-297	Alzheimer's disease || id:ieu-a-297	CD4-CD8- Natural Killer T %lymphocyte || id:ebi-a-GCST90001638	Inverse variance weighted	6	-0.0595691	0.0467399	0.202492	-0.151179	0.032041	0.94217	0.859694	1.03256
ebi-a-GCST90001761	ieu-a-297	Alzheimer's disease || id:ieu-a-297	CD20 on switched memory B cell || id:ebi-a-GCST90001761	MR Egger	6	-0.421519	0.333226	0.27456	-1.07464	0.231604	0.656049	0.34142	1.26062
ebi-a-GCST90001643	ieu-a-297	Alzheimer's disease || id:ieu-a-297	B cell %CD3- lymphocyte || id:ebi-a-GCST90001643	Inverse variance weighted	3	0.00407328	0.0418756	0.922511	-0.0780029	0.0861495	1.00408	0.924962	1.08997
ebi-a-GCST90001664	ieu-a-297	Alzheimer's disease || id:ieu-a-297	CD28+ CD45RA+ CD8dim T cell %T cell || id:ebi-a-GCST90001664	Weighted median	5	-0.0435785	0.0399603	0.275474	-0.121901	0.0347437	0.957357	0.885236	1.03535
ebi-a-GCST90001644	ieu-a-297	Alzheimer's disease || id:ieu-a-297	B cell %lymphocyte || id:ebi-a-GCST90001644	Inverse variance weighted	2	0.0754028	0.0946606	0.425706	-0.110132	0.260938	1.07832	0.895716	1.29815
ebi-a-GCST90001838	ieu-a-297	Alzheimer's disease || id:ieu-a-297	CD3 on naive CD8+ T cell || id:ebi-a-GCST90001838	Simple mode	4	-0.0802476	0.060493	0.276595	-0.198814	0.0383187	0.922888	0.819702	1.03906
ebi-a-GCST90001619	ieu-a-297	Alzheimer's disease || id:ieu-a-297	HLA DR+ T cell%T cell || id:ebi-a-GCST90001619	Weighted median	3	-0.0403502	0.037198	0.278036	-0.113258	0.0325578	0.960453	0.89292	1.03309
ebi-a-GCST90001645	ieu-a-297	Alzheimer's disease || id:ieu-a-297	Natural Killer Absolute Count || id:ebi-a-GCST90001645	Inverse variance weighted	2	-0.0200881	0.124543	0.871862	-0.264193	0.224017	0.980112	0.767825	1.25109
ebi-a-GCST90001757	ieu-a-297	Alzheimer's disease || id:ieu-a-297	CD20 on IgD- CD38dim B cell || id:ebi-a-GCST90001757	Simple mode	6	-0.079744	0.0658468	0.279988	-0.208804	0.0493158	0.923353	0.811554	1.05055
ebi-a-GCST90001646	ieu-a-297	Alzheimer's disease || id:ieu-a-297	Natural Killer %CD3- lymphocyte || id:ebi-a-GCST90001646	Inverse variance weighted	4	-0.00970461	0.0422099	0.818159	-0.0924361	0.0730269	0.990342	0.911707	1.07576
ebi-a-GCST90001502	ieu-a-297	Alzheimer's disease || id:ieu-a-297	Activated & secreting CD4 regulatory T cell %CD4 regulatory T cell || id:ebi-a-GCST90001502	Weighted median	5	0.029709	0.0275863	0.281503	-0.0243601	0.0837781	1.03015	0.975934	1.08739
ebi-a-GCST90002061	ieu-a-297	Alzheimer's disease || id:ieu-a-297	CD4 on CD39+ CD4+ T cell || id:ebi-a-GCST90002061	Simple mode	4	0.16609	0.126848	0.281668	-0.082533	0.414712	1.18068	0.920781	1.51394
ebi-a-GCST90001647	ieu-a-297	Alzheimer's disease || id:ieu-a-297	Natural Killer %lymphocyte || id:ebi-a-GCST90001647	Inverse variance weighted	2	-0.000679755	0.0859718	0.993691	-0.169184	0.167825	0.99932	0.844353	1.18273
ebi-a-GCST90001561	ieu-a-297	Alzheimer's disease || id:ieu-a-297	CD45RA+ CD8+ T cell %CD8+ T cell || id:ebi-a-GCST90001561	Weighted median	3	-0.0301606	0.0280986	0.283098	-0.0852339	0.0249126	0.97029	0.918298	1.02523
ebi-a-GCST90001820	ieu-a-297	Alzheimer's disease || id:ieu-a-297	IgD on IgD+ CD24+ B cell || id:ebi-a-GCST90001820	Weighted mode	3	-0.293715	0.202241	0.283561	-0.690107	0.102677	0.745489	0.501522	1.10813
ebi-a-GCST90002072	ieu-a-297	Alzheimer's disease || id:ieu-a-297	SSC-A on plasmacytoid Dendritic Cell || id:ebi-a-GCST90002072	Weighted median	5	-0.0799676	0.0747597	0.284772	-0.226497	0.0665615	0.923146	0.797322	1.06883
ebi-a-GCST90001697	ieu-a-297	Alzheimer's disease || id:ieu-a-297	CD45RA- CD28- CD8+ T cell %T cell || id:ebi-a-GCST90001697	Weighted median	14	0.00129709	0.00121534	0.285853	-0.00108498	0.00367916	1.0013	0.998916	1.00369
ebi-a-GCST90001618	ieu-a-297	Alzheimer's disease || id:ieu-a-297	HLA DR+ T cell Absolute Count || id:ebi-a-GCST90001618	Weighted median	4	-0.038872	0.0364824	0.28665	-0.110377	0.0326335	0.961874	0.895496	1.03317
ebi-a-GCST90001697	ieu-a-297	Alzheimer's disease || id:ieu-a-297	CD45RA- CD28- CD8+ T cell %T cell || id:ebi-a-GCST90001697	Simple mode	14	0.00197241	0.0017776	0.287279	-0.00151168	0.00545651	1.00197	0.998489	1.00547
ebi-a-GCST90001648	ieu-a-297	Alzheimer's disease || id:ieu-a-297	HLA DR+ Natural Killer Absolute Count || id:ebi-a-GCST90001648	Inverse variance weighted	4	0.0130292	0.045435	0.774292	-0.0760234	0.102082	1.01311	0.926795	1.10747
ebi-a-GCST90001649	ieu-a-297	Alzheimer's disease || id:ieu-a-297	HLA DR+ Natural Killer %Natural Killer || id:ebi-a-GCST90001649	Inverse variance weighted	7	-0.0158226	0.0376528	0.674321	-0.0896221	0.0579768	0.984302	0.914277	1.05969
ebi-a-GCST90001791	ieu-a-297	Alzheimer's disease || id:ieu-a-297	CD25 on naive-mature B cell || id:ebi-a-GCST90001791	Simple mode	4	0.113224	0.0879405	0.288253	-0.0591398	0.285587	1.11988	0.942575	1.33054
ebi-a-GCST90001650	ieu-a-297	Alzheimer's disease || id:ieu-a-297	HLA DR+ Natural Killer %CD3- lymphocyte || id:ebi-a-GCST90001650	Inverse variance weighted	5	0.0188531	0.0391358	0.629994	-0.0578531	0.0955592	1.01903	0.943789	1.10027
ebi-a-GCST90001979	ieu-a-297	Alzheimer's disease || id:ieu-a-297	CD16 on CD14- CD16+ monocyte || id:ebi-a-GCST90001979	Simple mode	7	0.0659594	0.0568764	0.290231	-0.0455183	0.177437	1.06818	0.955502	1.19415
ebi-a-GCST90001884	ieu-a-297	Alzheimer's disease || id:ieu-a-297	CD16-CD56 on Natural Killer || id:ebi-a-GCST90001884	MR Egger	5	0.0878839	0.0688034	0.291376	-0.0469707	0.222738	1.09186	0.954115	1.24949
ebi-a-GCST90001481	ieu-a-297	Alzheimer's disease || id:ieu-a-297	Resting CD4 regulatory T cell %CD4 regulatory T cell || id:ebi-a-GCST90001481	Weighted mode	7	-0.0231226	0.0200298	0.292231	-0.0623811	0.0161359	0.977143	0.939525	1.01627
ebi-a-GCST90001528	ieu-a-297	Alzheimer's disease || id:ieu-a-297	CD33dim HLA DR+ CD11b- %CD33dim HLA DR+ || id:ebi-a-GCST90001528	Weighted median	3	-0.0254637	0.0243081	0.294851	-0.0731077	0.0221802	0.974858	0.929501	1.02243
ebi-a-GCST90001658	ieu-a-297	Alzheimer's disease || id:ieu-a-297	CD39+ CD4+ T cell %T cell || id:ebi-a-GCST90001658	Inverse variance weighted	6	-0.00712451	0.014426	0.621402	-0.0353995	0.0211505	0.992901	0.96522	1.02138
ebi-a-GCST90001969	ieu-a-297	Alzheimer's disease || id:ieu-a-297	FSC-A on Natural Killer || id:ebi-a-GCST90001969	Simple mode	3	-0.125377	0.0896991	0.297044	-0.301187	0.050433	0.882164	0.739939	1.05173
ebi-a-GCST90001659	ieu-a-297	Alzheimer's disease || id:ieu-a-297	CD39+ CD4+ T cell %CD4+ T cell || id:ebi-a-GCST90001659	Inverse variance weighted	6	-0.0072081	0.0142631	0.613301	-0.0351638	0.0207476	0.992818	0.965447	1.02096
ebi-a-GCST90001660	ieu-a-297	Alzheimer's disease || id:ieu-a-297	CD39+ CD4+ T cell Absolute Count || id:ebi-a-GCST90001660	Inverse variance weighted	6	-0.00579962	0.0143541	0.686184	-0.0339337	0.0223344	0.994217	0.966636	1.02259
ebi-a-GCST90001661	ieu-a-297	Alzheimer's disease || id:ieu-a-297	CD28- CD8dim T cell %T cell || id:ebi-a-GCST90001661	Inverse variance weighted	2	0.127804	0.0790062	0.105739	-0.027048	0.282656	1.13633	0.973314	1.32665
ebi-a-GCST90001638	ieu-a-297	Alzheimer's disease || id:ieu-a-297	CD4-CD8- Natural Killer T %lymphocyte || id:ebi-a-GCST90001638	Simple mode	6	-0.104958	0.0906986	0.299457	-0.282728	0.0728108	0.900362	0.753725	1.07553
ebi-a-GCST90001705	ieu-a-297	Alzheimer's disease || id:ieu-a-297	BAFF-R on IgD+ CD38- B cell || id:ebi-a-GCST90001705	MR Egger	7	-0.0304805	0.0264479	0.30123	-0.0823183	0.0213573	0.969979	0.920979	1.02159
ebi-a-GCST90001482	ieu-a-297	Alzheimer's disease || id:ieu-a-297	Resting CD4 regulatory T cell %CD4+ T cell || id:ebi-a-GCST90001482	Weighted mode	5	-0.0269459	0.0228025	0.302775	-0.0716388	0.0177469	0.973414	0.930867	1.01791
ebi-a-GCST90001718	ieu-a-297	Alzheimer's disease || id:ieu-a-297	BAFF-R on switched memory B cell || id:ebi-a-GCST90001718	MR Egger	9	-0.0323071	0.0290719	0.303154	-0.0892881	0.0246739	0.968209	0.914582	1.02498
ebi-a-GCST90001664	ieu-a-297	Alzheimer's disease || id:ieu-a-297	CD28+ CD45RA+ CD8dim T cell %T cell || id:ebi-a-GCST90001664	Weighted mode	5	-0.0503962	0.0428441	0.304712	-0.134371	0.0335783	0.950853	0.874266	1.03415
ebi-a-GCST90001979	ieu-a-297	Alzheimer's disease || id:ieu-a-297	CD16 on CD14- CD16+ monocyte || id:ebi-a-GCST90001979	Weighted mode	7	0.0406902	0.036321	0.305418	-0.0304991	0.111879	1.04153	0.969961	1.11838
ebi-a-GCST90001708	ieu-a-297	Alzheimer's disease || id:ieu-a-297	BAFF-R on IgD+ CD38+ B cell || id:ebi-a-GCST90001708	Simple mode	8	-0.0491695	0.0446183	0.306902	-0.136621	0.0382824	0.95202	0.8723	1.03902
ebi-a-GCST90001526	ieu-a-297	Alzheimer's disease || id:ieu-a-297	CD33dim HLA DR+ CD11b+ %CD33dim HLA DR+ || id:ebi-a-GCST90001526	Weighted median	3	0.0252817	0.0247936	0.307878	-0.0233138	0.0738773	1.0256	0.976956	1.07667
ebi-a-GCST90001663	ieu-a-297	Alzheimer's disease || id:ieu-a-297	CD28- CD8dim T cell Absolute Count || id:ebi-a-GCST90001663	Inverse variance weighted	2	0.0101348	0.138707	0.941754	-0.261732	0.282001	1.01019	0.769718	1.32578
ebi-a-GCST90001664	ieu-a-297	Alzheimer's disease || id:ieu-a-297	CD28+ CD45RA+ CD8dim T cell %T cell || id:ebi-a-GCST90001664	Inverse variance weighted	5	-0.0300803	0.0517677	0.561198	-0.131545	0.0713844	0.970368	0.87674	1.07399
ebi-a-GCST90001665	ieu-a-297	Alzheimer's disease || id:ieu-a-297	CD28+ CD45RA+ CD8dim T cell %CD8dim T cell || id:ebi-a-GCST90001665	Inverse variance weighted	5	-0.0191413	0.0385385	0.619416	-0.0946768	0.0563942	0.981041	0.909667	1.05801
ebi-a-GCST90001555	ieu-a-297	Alzheimer's disease || id:ieu-a-297	Effector Memory CD8+ T cell %CD8+ T cell || id:ebi-a-GCST90001555	Weighted median	3	0.0324662	0.0320899	0.311669	-0.03043	0.0953625	1.033	0.970028	1.10006
ebi-a-GCST90001666	ieu-a-297	Alzheimer's disease || id:ieu-a-297	CD28+ CD45RA+ CD8dim T cell Absolute Count || id:ebi-a-GCST90001666	Inverse variance weighted	7	-0.0209757	0.0142454	0.1409	-0.0488967	0.00694537	0.979243	0.952279	1.00697
ebi-a-GCST90001502	ieu-a-297	Alzheimer's disease || id:ieu-a-297	Activated & secreting CD4 regulatory T cell %CD4 regulatory T cell || id:ebi-a-GCST90001502	Weighted mode	5	0.0342853	0.0297456	0.313261	-0.024016	0.0925867	1.03488	0.97627	1.09701
ebi-a-GCST90001481	ieu-a-297	Alzheimer's disease || id:ieu-a-297	Resting CD4 regulatory T cell %CD4 regulatory T cell || id:ebi-a-GCST90001481	Weighted median	7	-0.0190178	0.0189274	0.315006	-0.0561155	0.01808	0.981162	0.94543	1.01824
ebi-a-GCST90001637	ieu-a-297	Alzheimer's disease || id:ieu-a-297	CD4-CD8- Natural Killer T %T cell || id:ebi-a-GCST90001637	Weighted median	5	-0.065033	0.0647264	0.315023	-0.191897	0.0618306	0.937037	0.825392	1.06378
ebi-a-GCST90001800	ieu-a-297	Alzheimer's disease || id:ieu-a-297	CD27 on IgD+ CD24+ B cell || id:ebi-a-GCST90001800	MR Egger	4	-0.101351	0.0762742	0.315252	-0.250848	0.0481467	0.903616	0.77814	1.04932
ebi-a-GCST90001667	ieu-a-297	Alzheimer's disease || id:ieu-a-297	CD28+ CD45RA- CD8dim T cell %T cell || id:ebi-a-GCST90001667	Inverse variance weighted	2	0.00453912	0.0318218	0.886573	-0.0578316	0.0669098	1.00455	0.943809	1.0692
ebi-a-GCST90001482	ieu-a-297	Alzheimer's disease || id:ieu-a-297	Resting CD4 regulatory T cell %CD4+ T cell || id:ebi-a-GCST90001482	Weighted median	5	-0.0219794	0.022007	0.317918	-0.065113	0.0211543	0.97826	0.936962	1.02138
ebi-a-GCST90002087	ieu-a-297	Alzheimer's disease || id:ieu-a-297	CD11c on myeloid Dendritic Cell || id:ebi-a-GCST90002087	Weighted median	4	0.0596801	0.0599373	0.319391	-0.0577969	0.177157	1.0615	0.943842	1.19382
ebi-a-GCST90001450	ieu-a-297	Alzheimer's disease || id:ieu-a-297	CD62L- monocyte Absolute Count || id:ebi-a-GCST90001450	MR Egger	3	0.553185	0.304264	0.320131	-0.0431736	1.14954	1.73878	0.957745	3.15675
ebi-a-GCST90001494	ieu-a-297	Alzheimer's disease || id:ieu-a-297	Secreting CD4 regulatory T cell %CD4+ T cell || id:ebi-a-GCST90001494	Weighted median	5	0.0322211	0.0325404	0.322083	-0.0315581	0.0960004	1.03275	0.968935	1.10076
ebi-a-GCST90001777	ieu-a-297	Alzheimer's disease || id:ieu-a-297	CD25 on CD24+ CD27+ B cell || id:ebi-a-GCST90001777	Weighted mode	4	-0.0561444	0.0475477	0.322773	-0.149338	0.0370491	0.945403	0.861278	1.03774
ebi-a-GCST90001695	ieu-a-297	Alzheimer's disease || id:ieu-a-297	CD45RA- CD28- CD8+ T cell Absolute Count || id:ebi-a-GCST90001695	Simple mode	48	6.51825e-05	6.53717e-05	0.323819	-6.29459e-05	0.000193311	1.00007	0.999937	1.00019
ebi-a-GCST90001672	ieu-a-297	Alzheimer's disease || id:ieu-a-297	CD39+ CD8+ T cell Absolute Count || id:ebi-a-GCST90001672	Simple mode	4	-0.0390149	0.0334699	0.327998	-0.104616	0.0265861	0.961736	0.90067	1.02694
ebi-a-GCST90001668	ieu-a-297	Alzheimer's disease || id:ieu-a-297	CD28+ CD45RA- CD8dim T cell %CD8dim T cell || id:ebi-a-GCST90001668	Inverse variance weighted	2	0.00487182	0.0317396	0.878009	-0.0573377	0.0670813	1.00488	0.944275	1.06938
ebi-a-GCST90001494	ieu-a-297	Alzheimer's disease || id:ieu-a-297	Secreting CD4 regulatory T cell %CD4+ T cell || id:ebi-a-GCST90001494	Weighted mode	5	0.0387911	0.0350118	0.33002	-0.0298321	0.107414	1.03955	0.970608	1.1134
ebi-a-GCST90001669	ieu-a-297	Alzheimer's disease || id:ieu-a-297	CD28+ CD45RA- CD8dim T cell Absolute Count || id:ebi-a-GCST90001669	Inverse variance weighted	3	0.0265171	0.0402937	0.510477	-0.0524586	0.105493	1.02687	0.948894	1.11126
ebi-a-GCST90001670	ieu-a-297	Alzheimer's disease || id:ieu-a-297	CD39+ CD8+ T cell %T cell || id:ebi-a-GCST90001670	Inverse variance weighted	4	-0.00870236	0.014938	0.560186	-0.0379809	0.0205761	0.991335	0.962731	1.02079
ebi-a-GCST90002110	ieu-a-297	Alzheimer's disease || id:ieu-a-297	HLA DR on CD33dim HLA DR+ CD11b+ || id:ebi-a-GCST90002110	Weighted mode	3	0.0593552	0.0467233	0.331744	-0.0322225	0.150933	1.06115	0.968291	1.16292
ebi-a-GCST90001671	ieu-a-297	Alzheimer's disease || id:ieu-a-297	CD39+ CD8+ T cell %CD8+ T cell || id:ebi-a-GCST90001671	Inverse variance weighted	4	-0.00125049	0.0155065	0.935726	-0.0316431	0.0291422	0.99875	0.968852	1.02957
ebi-a-GCST90001672	ieu-a-297	Alzheimer's disease || id:ieu-a-297	CD39+ CD8+ T cell Absolute Count || id:ebi-a-GCST90001672	Inverse variance weighted	4	-0.00829474	0.0149674	0.57945	-0.0376308	0.0210413	0.99174	0.963068	1.02126
ebi-a-GCST90001679	ieu-a-297	Alzheimer's disease || id:ieu-a-297	CD25++ CD8+ T cell %T cell || id:ebi-a-GCST90001679	Inverse variance weighted	2	-0.0442901	0.0896169	0.621153	-0.219939	0.131359	0.956676	0.802568	1.14038
ebi-a-GCST90001987	ieu-a-297	Alzheimer's disease || id:ieu-a-297	CD64 on CD14+ CD16- monocyte || id:ebi-a-GCST90001987	Weighted median	3	0.030025	0.031125	0.334716	-0.0309801	0.0910301	1.03048	0.969495	1.0953
ebi-a-GCST90001681	ieu-a-297	Alzheimer's disease || id:ieu-a-297	CD25++ CD8+ T cell Absolute Count || id:ebi-a-GCST90001681	Inverse variance weighted	3	0.0453151	0.0573603	0.429523	-0.0671111	0.157741	1.04636	0.935091	1.17086
ebi-a-GCST90001434	ieu-a-297	Alzheimer's disease || id:ieu-a-297	Switched memory B cell %lymphocyte || id:ebi-a-GCST90001434	Simple mode	3	0.149467	0.120083	0.339315	-0.0858951	0.384829	1.16121	0.91769	1.46936
ebi-a-GCST90001434	ieu-a-297	Alzheimer's disease || id:ieu-a-297	Switched memory B cell %lymphocyte || id:ebi-a-GCST90001434	MR Egger	3	3.25056	1.92924	0.340995	-0.530752	7.03188	25.8049	0.588162	1132.16
ebi-a-GCST90001860	ieu-a-297	Alzheimer's disease || id:ieu-a-297	CD3 on CD39+ CD4+ T cell || id:ebi-a-GCST90001860	Simple mode	3	-0.0738402	0.059686	0.341584	-0.190825	0.0431444	0.92882	0.826277	1.04409
ebi-a-GCST90001503	ieu-a-297	Alzheimer's disease || id:ieu-a-297	Activated & secreting CD4 regulatory T cell %CD4+ T cell || id:ebi-a-GCST90001503	Weighted mode	6	0.0348266	0.0332207	0.342488	-0.0302859	0.0999391	1.03544	0.970168	1.1051
ebi-a-GCST90001686	ieu-a-297	Alzheimer's disease || id:ieu-a-297	CD28- CD8+ T cell %CD8+ T cell || id:ebi-a-GCST90001686	Inverse variance weighted	2	0.126664	0.0861647	0.141556	-0.0422189	0.295547	1.13504	0.95866	1.34386
ebi-a-GCST90001687	ieu-a-297	Alzheimer's disease || id:ieu-a-297	CD28- CD8+ T cell Absolute Count || id:ebi-a-GCST90001687	Inverse variance weighted	2	0.0116257	0.130341	0.928927	-0.243842	0.267094	1.01169	0.783611	1.30616
ebi-a-GCST90002074	ieu-a-297	Alzheimer's disease || id:ieu-a-297	SSC-A on CD14+ monocyte || id:ebi-a-GCST90002074	MR Egger	5	-0.0800459	0.0713381	0.343542	-0.219868	0.0597768	0.923074	0.802624	1.0616
ebi-a-GCST90002073	ieu-a-297	Alzheimer's disease || id:ieu-a-297	SSC-A on monocyte || id:ebi-a-GCST90002073	Weighted mode	7	-0.0275843	0.0268329	0.343595	-0.0801768	0.0250082	0.972793	0.922953	1.02532
ebi-a-GCST90001883	ieu-a-297	Alzheimer's disease || id:ieu-a-297	CD16-CD56 on Natural Killer T || id:ebi-a-GCST90001883	MR Egger	4	0.133754	0.108879	0.34421	-0.0796477	0.347157	1.14311	0.923442	1.41504
ebi-a-GCST90001688	ieu-a-297	Alzheimer's disease || id:ieu-a-297	CD28+ CD45RA+ CD8+ T cell %T cell || id:ebi-a-GCST90001688	Inverse variance weighted	10	0.00533593	0.00790636	0.499745	-0.0101605	0.0208324	1.00535	0.989891	1.02105
ebi-a-GCST90001735	ieu-a-297	Alzheimer's disease || id:ieu-a-297	CD19 on IgD- CD38dim B cell || id:ebi-a-GCST90001735	Simple mode	3	0.142267	0.116746	0.347229	-0.0865555	0.37109	1.15288	0.917085	1.44931
ebi-a-GCST90001690	ieu-a-297	Alzheimer's disease || id:ieu-a-297	CD28+ CD45RA+ CD8+ T cell Absolute Count || id:ebi-a-GCST90001690	Inverse variance weighted	2	-0.0241448	0.122579	0.843848	-0.264399	0.21611	0.976144	0.767667	1.24124
ebi-a-GCST90001778	ieu-a-297	Alzheimer's disease || id:ieu-a-297	CD25 on IgD+ CD24+ B cell || id:ebi-a-GCST90001778	Weighted mode	3	-0.0629427	0.0519293	0.349239	-0.164724	0.0388388	0.938997	0.848128	1.0396
ebi-a-GCST90001778	ieu-a-297	Alzheimer's disease || id:ieu-a-297	CD25 on IgD+ CD24+ B cell || id:ebi-a-GCST90001778	Simple mode	3	-0.101228	0.0835272	0.349292	-0.264941	0.0624856	0.903727	0.767251	1.06448
ebi-a-GCST90001633	ieu-a-297	Alzheimer's disease || id:ieu-a-297	CD8dim Natural Killer T Absolute Count || id:ebi-a-GCST90001633	Weighted mode	5	-0.0990993	0.0936716	0.349739	-0.282696	0.084497	0.905653	0.753749	1.08817
ebi-a-GCST90001671	ieu-a-297	Alzheimer's disease || id:ieu-a-297	CD39+ CD8+ T cell %CD8+ T cell || id:ebi-a-GCST90001671	Simple mode	4	-0.0415292	0.0375766	0.349752	-0.115179	0.032121	0.959321	0.891206	1.03264
ebi-a-GCST90001472	ieu-a-297	Alzheimer's disease || id:ieu-a-297	CD62L- CD86+ myeloid Dendritic Cell Absolute Count || id:ebi-a-GCST90001472	Simple mode	6	-0.0594102	0.0576746	0.350194	-0.172452	0.0536321	0.94232	0.841598	1.0551
ebi-a-GCST90001692	ieu-a-297	Alzheimer's disease || id:ieu-a-297	CD28+ CD45RA- CD8+ T cell %CD8+ T cell || id:ebi-a-GCST90001692	Inverse variance weighted	4	0.0176679	0.0406306	0.663677	-0.061968	0.0973038	1.01782	0.939913	1.1022
ebi-a-GCST90001832	ieu-a-297	Alzheimer's disease || id:ieu-a-297	CD62L on CD62L+ plasmacytoid Dendritic Cell || id:ebi-a-GCST90001832	Weighted mode	3	0.0585003	0.0484907	0.350997	-0.0365415	0.153542	1.06025	0.964118	1.16596
ebi-a-GCST90001464	ieu-a-297	Alzheimer's disease || id:ieu-a-297	CD86+ myeloid Dendritic Cell Absolute Count || id:ebi-a-GCST90001464	Weighted median	5	-0.043553	0.0471017	0.355143	-0.135872	0.0487663	0.957382	0.872954	1.04997
ebi-a-GCST90001695	ieu-a-297	Alzheimer's disease || id:ieu-a-297	CD45RA- CD28- CD8+ T cell Absolute Count || id:ebi-a-GCST90001695	Inverse variance weighted	48	1.44459e-05	2.31013e-05	0.531757	-3.08327e-05	5.97244e-05	1.00001	0.999969	1.00006
ebi-a-GCST90001503	ieu-a-297	Alzheimer's disease || id:ieu-a-297	Activated & secreting CD4 regulatory T cell %CD4+ T cell || id:ebi-a-GCST90001503	Simple mode	6	-0.0961984	0.0944929	0.355359	-0.281404	0.0890076	0.908284	0.754723	1.09309
ebi-a-GCST90001634	ieu-a-297	Alzheimer's disease || id:ieu-a-297	CD8dim Natural Killer T %T cell || id:ebi-a-GCST90001634	MR Egger	5	-0.135642	0.124703	0.356297	-0.38006	0.108776	0.873155	0.683821	1.11491
ebi-a-GCST90002004	ieu-a-297	Alzheimer's disease || id:ieu-a-297	CCR2 on CD14+ CD16- monocyte || id:ebi-a-GCST90002004	MR Egger	3	-0.308853	0.193793	0.35674	-0.688687	0.070981	0.734289	0.502235	1.07356
ebi-a-GCST90001623	ieu-a-297	Alzheimer's disease || id:ieu-a-297	Natural Killer T %lymphocyte || id:ebi-a-GCST90001623	Simple mode	7	0.116329	0.116711	0.35738	-0.112424	0.345081	1.12337	0.893665	1.4121
ebi-a-GCST90001713	ieu-a-297	Alzheimer's disease || id:ieu-a-297	BAFF-R on IgD- CD38+ B cell || id:ebi-a-GCST90001713	MR Egger	3	-0.139919	0.0879985	0.357409	-0.312396	0.0325582	0.869429	0.731692	1.03309
ebi-a-GCST90001868	ieu-a-297	Alzheimer's disease || id:ieu-a-297	CD3 on CD4 regulatory T cell || id:ebi-a-GCST90001868	MR Egger	3	0.143991	0.0910118	0.35884	-0.0343925	0.322374	1.15487	0.966192	1.3804
ebi-a-GCST90001574	ieu-a-297	Alzheimer's disease || id:ieu-a-297	Terminally Differentiated CD4-CD8- T cell %T cell || id:ebi-a-GCST90001574	Weighted mode	4	-0.0827142	0.0765341	0.358941	-0.232721	0.0672926	0.920614	0.792375	1.06961
ebi-a-GCST90002073	ieu-a-297	Alzheimer's disease || id:ieu-a-297	SSC-A on monocyte || id:ebi-a-GCST90002073	Weighted median	7	-0.0237731	0.0259301	0.35924	-0.0745962	0.0270499	0.976507	0.928118	1.02742
ebi-a-GCST90001870	ieu-a-297	Alzheimer's disease || id:ieu-a-297	CD34 on Hematopoietic Stem Cell || id:ebi-a-GCST90001870	Weighted mode	3	0.144723	0.122938	0.360236	-0.0962356	0.385681	1.15572	0.90825	1.47062
ebi-a-GCST90001696	ieu-a-297	Alzheimer's disease || id:ieu-a-297	CD45RA- CD28- CD8+ T cell %CD8+ T cell || id:ebi-a-GCST90001696	Inverse variance weighted	5	-0.000769852	0.0021247	0.717103	-0.00493427	0.00339457	0.99923	0.995078	1.0034
ebi-a-GCST90001743	ieu-a-297	Alzheimer's disease || id:ieu-a-297	CD20 on B cell || id:ebi-a-GCST90001743	MR Egger	3	-1.25932	0.800846	0.360596	-2.82898	0.310334	0.283846	0.059073	1.36388
ebi-a-GCST90001485	ieu-a-297	Alzheimer's disease || id:ieu-a-297	CD39+ resting CD4 regulatory T cell %CD4 regulatory T cell || id:ebi-a-GCST90001485	Simple mode	10	-0.0299148	0.0310724	0.360828	-0.0908166	0.0309871	0.970528	0.913185	1.03147
ebi-a-GCST90002006	ieu-a-297	Alzheimer's disease || id:ieu-a-297	CD64 on monocyte || id:ebi-a-GCST90002006	Weighted median	3	0.0315751	0.0345836	0.361239	-0.0362088	0.099359	1.03208	0.964439	1.10446
ebi-a-GCST90002098	ieu-a-297	Alzheimer's disease || id:ieu-a-297	CD45RA on naive CD4+ T cell || id:ebi-a-GCST90002098	Weighted mode	8	-0.0241978	0.0247803	0.36135	-0.0727672	0.0243715	0.976093	0.929817	1.02467
ebi-a-GCST90001434	ieu-a-297	Alzheimer's disease || id:ieu-a-297	Switched memory B cell %lymphocyte || id:ebi-a-GCST90001434	Weighted mode	3	0.148615	0.126724	0.36167	-0.099764	0.396994	1.16023	0.905051	1.48735
ebi-a-GCST90001697	ieu-a-297	Alzheimer's disease || id:ieu-a-297	CD45RA- CD28- CD8+ T cell %T cell || id:ebi-a-GCST90001697	Inverse variance weighted	14	0.00160071	0.000930841	0.0854985	-0.00022374	0.00342516	1.0016	0.999776	1.00343
ebi-a-GCST90001698	ieu-a-297	Alzheimer's disease || id:ieu-a-297	CD45RA+ CD28- CD8+ T cell Absolute Count || id:ebi-a-GCST90001698	Inverse variance weighted	150	2.93918e-06	1.12015e-05	0.793019	-1.90157e-05	2.48941e-05	1	0.999981	1.00002
ebi-a-GCST90001801	ieu-a-297	Alzheimer's disease || id:ieu-a-297	CD27 on IgD+ CD38- unswitched memory B cell || id:ebi-a-GCST90001801	MR Egger	4	-0.0893515	0.0765074	0.363243	-0.239306	0.060603	0.914524	0.787174	1.06248
ebi-a-GCST90001502	ieu-a-297	Alzheimer's disease || id:ieu-a-297	Activated & secreting CD4 regulatory T cell %CD4 regulatory T cell || id:ebi-a-GCST90001502	Simple mode	5	0.0448546	0.0437827	0.363518	-0.0409595	0.130669	1.04588	0.959868	1.13959
ebi-a-GCST90002073	ieu-a-297	Alzheimer's disease || id:ieu-a-297	SSC-A on monocyte || id:ebi-a-GCST90002073	Simple mode	7	-0.0409533	0.041817	0.36523	-0.122915	0.0410079	0.959874	0.884339	1.04186
ebi-a-GCST90001855	ieu-a-297	Alzheimer's disease || id:ieu-a-297	CD3 on secreting CD4 regulatory T cell || id:ebi-a-GCST90001855	MR Egger	3	0.140715	0.0909577	0.365316	-0.0375618	0.318992	1.1511	0.963135	1.37574
ebi-a-GCST90002004	ieu-a-297	Alzheimer's disease || id:ieu-a-297	CCR2 on CD14+ CD16- monocyte || id:ebi-a-GCST90002004	Weighted mode	3	0.0781211	0.0674717	0.366516	-0.0541234	0.210366	1.08125	0.947315	1.23413
ebi-a-GCST90002035	ieu-a-297	Alzheimer's disease || id:ieu-a-297	CD80 on myeloid Dendritic Cell || id:ebi-a-GCST90002035	MR Egger	3	-0.262778	0.17083	0.366973	-0.597604	0.0720484	0.768913	0.550128	1.07471
ebi-a-GCST90001813	ieu-a-297	Alzheimer's disease || id:ieu-a-297	CD38 on IgD+ CD38dim B cell || id:ebi-a-GCST90001813	Weighted median	3	0.07888	0.08746	0.367111	-0.0925415	0.250302	1.08207	0.911611	1.28441
ebi-a-GCST90001547	ieu-a-297	Alzheimer's disease || id:ieu-a-297	Terminally Differentiated CD4+ T cell %T cell || id:ebi-a-GCST90001547	Simple mode	3	0.17149	0.148715	0.368055	-0.119991	0.462971	1.18707	0.886929	1.58879
ebi-a-GCST90001713	ieu-a-297	Alzheimer's disease || id:ieu-a-297	BAFF-R on IgD- CD38+ B cell || id:ebi-a-GCST90001713	Simple mode	3	-0.0808053	0.0701305	0.368363	-0.218261	0.0566504	0.922373	0.803916	1.05829
ebi-a-GCST90001700	ieu-a-297	Alzheimer's disease || id:ieu-a-297	CD45RA+ CD28- CD8+ T cell %T cell || id:ebi-a-GCST90001700	Inverse variance weighted	20	0.000580574	0.000710584	0.413907	-0.000812171	0.00197332	1.00058	0.999188	1.00198
ebi-a-GCST90001777	ieu-a-297	Alzheimer's disease || id:ieu-a-297	CD25 on CD24+ CD27+ B cell || id:ebi-a-GCST90001777	Simple mode	4	0.136827	0.129644	0.368721	-0.117275	0.39093	1.14663	0.88934	1.47835
ebi-a-GCST90001469	ieu-a-297	Alzheimer's disease || id:ieu-a-297	CD62L- myeloid Dendritic Cell %Dendritic Cell || id:ebi-a-GCST90001469	MR Egger	6	-0.0746417	0.0741111	0.370838	-0.219899	0.070616	0.928076	0.8026	1.07317
ebi-a-GCST90001462	ieu-a-297	Alzheimer's disease || id:ieu-a-297	CD62L- Dendritic Cell Absolute Count || id:ebi-a-GCST90001462	Weighted median	5	-0.0446525	0.0499012	0.370885	-0.142459	0.053154	0.95633	0.867223	1.05459
ebi-a-GCST90001702	ieu-a-297	Alzheimer's disease || id:ieu-a-297	BAFF-R on CD24+ CD27+ B cell || id:ebi-a-GCST90001702	Inverse variance weighted	8	-0.0149101	0.0224946	0.507439	-0.0589996	0.0291793	0.9852	0.942707	1.02961
ebi-a-GCST90001798	ieu-a-297	Alzheimer's disease || id:ieu-a-297	CD27 on CD24+ CD27+ B cell || id:ebi-a-GCST90001798	Weighted median	8	-0.025042	0.0281576	0.373814	-0.080231	0.0301469	0.975269	0.922903	1.03061
ebi-a-GCST90001754	ieu-a-297	Alzheimer's disease || id:ieu-a-297	CD20 on IgD- CD27- B cell || id:ebi-a-GCST90001754	Weighted median	4	-0.0611914	0.0689208	0.374621	-0.196276	0.0738934	0.940643	0.821785	1.07669
ebi-a-GCST90001703	ieu-a-297	Alzheimer's disease || id:ieu-a-297	BAFF-R on IgD+ CD24+ B cell || id:ebi-a-GCST90001703	Inverse variance weighted	6	-0.0198012	0.019617	0.312788	-0.0582506	0.0186482	0.980394	0.943414	1.01882
ebi-a-GCST90001790	ieu-a-297	Alzheimer's disease || id:ieu-a-297	CD25 on memory B cell || id:ebi-a-GCST90001790	Simple mode	4	0.13579	0.130845	0.375668	-0.120666	0.392247	1.14544	0.88633	1.4803
ebi-a-GCST90001646	ieu-a-297	Alzheimer's disease || id:ieu-a-297	Natural Killer %CD3- lymphocyte || id:ebi-a-GCST90001646	Simple mode	4	0.071874	0.0693013	0.375935	-0.0639566	0.207705	1.07452	0.938046	1.23085
ebi-a-GCST90001635	ieu-a-297	Alzheimer's disease || id:ieu-a-297	CD8dim Natural Killer T %lymphocyte || id:ebi-a-GCST90001635	Weighted mode	6	-0.0957662	0.0986554	0.376274	-0.289131	0.0975984	0.908676	0.748914	1.10252
ebi-a-GCST90001980	ieu-a-297	Alzheimer's disease || id:ieu-a-297	CD40 on CD14+ CD16- monocyte || id:ebi-a-GCST90001980	MR Egger	4	-0.0649444	0.0576315	0.376817	-0.177902	0.0480134	0.93712	0.837024	1.04918
ebi-a-GCST90001555	ieu-a-297	Alzheimer's disease || id:ieu-a-297	Effector Memory CD8+ T cell %CD8+ T cell || id:ebi-a-GCST90001555	Weighted mode	3	0.0358932	0.0319117	0.377537	-0.0266538	0.0984402	1.03655	0.973698	1.10345
ebi-a-GCST90001777	ieu-a-297	Alzheimer's disease || id:ieu-a-297	CD25 on CD24+ CD27+ B cell || id:ebi-a-GCST90001777	Weighted median	4	-0.0382961	0.0434459	0.378066	-0.12345	0.0468578	0.962428	0.883866	1.04797
ebi-a-GCST90001704	ieu-a-297	Alzheimer's disease || id:ieu-a-297	BAFF-R on IgD+ CD24- B cell || id:ebi-a-GCST90001704	Inverse variance weighted	8	-0.0386136	0.0168203	0.0216952	-0.0715814	-0.00564592	0.962122	0.930921	0.99437
ebi-a-GCST90002010	ieu-a-297	Alzheimer's disease || id:ieu-a-297	HLA DR on monocyte || id:ebi-a-GCST90002010	Weighted mode	3	0.0466608	0.0416899	0.379417	-0.0350514	0.128373	1.04777	0.965556	1.13698
ebi-a-GCST90001480	ieu-a-297	Alzheimer's disease || id:ieu-a-297	Resting CD4 regulatory T cell Absolute Count || id:ebi-a-GCST90001480	MR Egger	3	-0.0589656	0.0400766	0.380027	-0.137516	0.0195846	0.942739	0.871521	1.01978
ebi-a-GCST90001705	ieu-a-297	Alzheimer's disease || id:ieu-a-297	BAFF-R on IgD+ CD38- B cell || id:ebi-a-GCST90001705	Inverse variance weighted	7	-0.0364437	0.0172557	0.034688	-0.0702649	-0.00262255	0.964212	0.932147	0.997381
ebi-a-GCST90001706	ieu-a-297	Alzheimer's disease || id:ieu-a-297	BAFF-R on IgD+ CD38- naive B cell || id:ebi-a-GCST90001706	Inverse variance weighted	6	-0.0356737	0.0169119	0.0349116	-0.068821	-0.00252634	0.964955	0.933494	0.997477
ebi-a-GCST90001618	ieu-a-297	Alzheimer's disease || id:ieu-a-297	HLA DR+ T cell Absolute Count || id:ebi-a-GCST90001618	Weighted mode	4	-0.0413234	0.0403971	0.381629	-0.120502	0.0378549	0.959519	0.886476	1.03858
ebi-a-GCST90001707	ieu-a-297	Alzheimer's disease || id:ieu-a-297	BAFF-R on IgD+ CD38- unswitched memory B cell || id:ebi-a-GCST90001707	Inverse variance weighted	7	-0.0247228	0.022062	0.262456	-0.0679643	0.0185187	0.97558	0.934294	1.01869
ebi-a-GCST90001708	ieu-a-297	Alzheimer's disease || id:ieu-a-297	BAFF-R on IgD+ CD38+ B cell || id:ebi-a-GCST90001708	Inverse variance weighted	8	-0.0409303	0.0175349	0.0195843	-0.0752988	-0.00656189	0.959896	0.927466	0.99346
ebi-a-GCST90001709	ieu-a-297	Alzheimer's disease || id:ieu-a-297	BAFF-R on IgD+ CD38dim B cell || id:ebi-a-GCST90001709	Inverse variance weighted	8	-0.0407489	0.0167805	0.0151675	-0.0736386	-0.00785922	0.96007	0.929007	0.992172
ebi-a-GCST90001995	ieu-a-297	Alzheimer's disease || id:ieu-a-297	CX3CR1 on monocyte || id:ebi-a-GCST90001995	Weighted mode	3	-0.0374798	0.0337676	0.382603	-0.103664	0.0287047	0.963214	0.901528	1.02912
ebi-a-GCST90001711	ieu-a-297	Alzheimer's disease || id:ieu-a-297	BAFF-R on IgD- CD27- B cell || id:ebi-a-GCST90001711	MR Egger	8	-0.033647	0.0357398	0.38282	-0.103697	0.0364031	0.966913	0.901498	1.03707
ebi-a-GCST90001688	ieu-a-297	Alzheimer's disease || id:ieu-a-297	CD28+ CD45RA+ CD8+ T cell %T cell || id:ebi-a-GCST90001688	MR Egger	10	0.00838994	0.00908841	0.382929	-0.00942334	0.0262032	1.00843	0.990621	1.02655
ebi-a-GCST90002039	ieu-a-297	Alzheimer's disease || id:ieu-a-297	CD80 on monocyte || id:ebi-a-GCST90002039	Simple mode	4	-0.0787064	0.0772844	0.383464	-0.230184	0.072771	0.924311	0.794388	1.07548
ebi-a-GCST90001926	ieu-a-297	Alzheimer's disease || id:ieu-a-297	CD127 on granulocyte || id:ebi-a-GCST90001926	Weighted mode	4	0.0770908	0.0757475	0.383734	-0.0713743	0.225556	1.08014	0.931113	1.25302
ebi-a-GCST90001787	ieu-a-297	Alzheimer's disease || id:ieu-a-297	CD25 on IgD- CD38- B cell || id:ebi-a-GCST90001787	MR Egger	3	0.243391	0.167672	0.384033	-0.0852469	0.572029	1.27557	0.918286	1.77186
ebi-a-GCST90001500	ieu-a-297	Alzheimer's disease || id:ieu-a-297	Activated & resting CD4 regulatory T cell %CD4+ T cell || id:ebi-a-GCST90001500	MR Egger	3	-0.0516991	0.0356198	0.384068	-0.121514	0.0181156	0.949615	0.885579	1.01828
ebi-a-GCST90001469	ieu-a-297	Alzheimer's disease || id:ieu-a-297	CD62L- myeloid Dendritic Cell %Dendritic Cell || id:ebi-a-GCST90001469	Weighted median	6	-0.040765	0.0469073	0.384817	-0.132703	0.0511733	0.960055	0.875725	1.05251
ebi-a-GCST90001790	ieu-a-297	Alzheimer's disease || id:ieu-a-297	CD25 on memory B cell || id:ebi-a-GCST90001790	Weighted mode	4	-0.0505177	0.0498065	0.38514	-0.148138	0.0471031	0.950737	0.862312	1.04823
ebi-a-GCST90001979	ieu-a-297	Alzheimer's disease || id:ieu-a-297	CD16 on CD14- CD16+ monocyte || id:ebi-a-GCST90001979	MR Egger	7	0.0540436	0.0570064	0.386649	-0.057689	0.165776	1.05553	0.943943	1.18031
ebi-a-GCST90001981	ieu-a-297	Alzheimer's disease || id:ieu-a-297	CD40 on CD14+ CD16+ monocyte || id:ebi-a-GCST90001981	Simple mode	4	0.0331027	0.032761	0.386711	-0.0311088	0.0973142	1.03366	0.96937	1.10221
ebi-a-GCST90001808	ieu-a-297	Alzheimer's disease || id:ieu-a-297	CD27 on switched memory B cell || id:ebi-a-GCST90001808	Weighted median	8	-0.0231577	0.0267711	0.387023	-0.075629	0.0293135	0.977108	0.92716	1.02975
ebi-a-GCST90001561	ieu-a-297	Alzheimer's disease || id:ieu-a-297	CD45RA+ CD8+ T cell %CD8+ T cell || id:ebi-a-GCST90001561	Weighted mode	3	-0.0337823	0.0309713	0.389267	-0.094486	0.0269214	0.966782	0.909841	1.02729
ebi-a-GCST90001507	ieu-a-297	Alzheimer's disease || id:ieu-a-297	CD25++ CD45RA+ CD4 not regulatory T cell Absolute Count || id:ebi-a-GCST90001507	Weighted median	3	0.0296502	0.034458	0.389529	-0.0378875	0.0971879	1.03009	0.962821	1.10207
ebi-a-GCST90001633	ieu-a-297	Alzheimer's disease || id:ieu-a-297	CD8dim Natural Killer T Absolute Count || id:ebi-a-GCST90001633	Weighted median	5	-0.0579613	0.0674094	0.389878	-0.190084	0.0741612	0.943687	0.82689	1.07698
ebi-a-GCST90001666	ieu-a-297	Alzheimer's disease || id:ieu-a-297	CD28+ CD45RA+ CD8dim T cell Absolute Count || id:ebi-a-GCST90001666	MR Egger	7	-0.0157292	0.0167215	0.390068	-0.0485033	0.0170449	0.984394	0.952654	1.01719
ebi-a-GCST90001984	ieu-a-297	Alzheimer's disease || id:ieu-a-297	HLA DR on CD14- CD16+ monocyte || id:ebi-a-GCST90001984	Weighted mode	4	0.0465836	0.0464809	0.390089	-0.0445188	0.137686	1.04769	0.956458	1.14762
ebi-a-GCST90001792	ieu-a-297	Alzheimer's disease || id:ieu-a-297	CD25 on unswitched memory B cell || id:ebi-a-GCST90001792	Weighted median	4	-0.0376584	0.0438592	0.390549	-0.123622	0.0483055	0.963042	0.883713	1.04949
ebi-a-GCST90001792	ieu-a-297	Alzheimer's disease || id:ieu-a-297	CD25 on unswitched memory B cell || id:ebi-a-GCST90001792	Simple mode	4	0.133927	0.13384	0.390733	-0.128399	0.396253	1.14331	0.879502	1.48625
ebi-a-GCST90001619	ieu-a-297	Alzheimer's disease || id:ieu-a-297	HLA DR+ T cell%T cell || id:ebi-a-GCST90001619	Weighted mode	3	-0.039854	0.0367502	0.391488	-0.111884	0.0321763	0.96093	0.894148	1.0327
ebi-a-GCST90001484	ieu-a-297	Alzheimer's disease || id:ieu-a-297	CD39+ resting CD4 regulatory T cell %resting CD4 regulatory T cell || id:ebi-a-GCST90001484	MR Egger	7	-0.0251752	0.0268804	0.391979	-0.0778609	0.0275104	0.975139	0.925093	1.02789
ebi-a-GCST90001946	ieu-a-297	Alzheimer's disease || id:ieu-a-297	CD33 on CD14+ monocyte || id:ebi-a-GCST90001946	MR Egger	3	0.082101	0.0581369	0.392254	-0.0318474	0.196049	1.08557	0.968654	1.21659
ebi-a-GCST90002102	ieu-a-297	Alzheimer's disease || id:ieu-a-297	CD45RA on resting CD4 regulatory T cell || id:ebi-a-GCST90002102	Weighted mode	6	-0.0371046	0.0398419	0.394447	-0.115195	0.0409855	0.963575	0.891193	1.04184
ebi-a-GCST90001805	ieu-a-297	Alzheimer's disease || id:ieu-a-297	CD27 on memory B cell || id:ebi-a-GCST90001805	MR Egger	6	-0.0781013	0.0822046	0.395869	-0.239222	0.0830198	0.924871	0.78724	1.08656
ebi-a-GCST90001792	ieu-a-297	Alzheimer's disease || id:ieu-a-297	CD25 on unswitched memory B cell || id:ebi-a-GCST90001792	Weighted mode	4	-0.053858	0.0545205	0.396058	-0.160718	0.0530023	0.947567	0.851532	1.05443
ebi-a-GCST90001710	ieu-a-297	Alzheimer's disease || id:ieu-a-297	BAFF-R on IgD- CD24- B cell || id:ebi-a-GCST90001710	Inverse variance weighted	8	-0.022913	0.0241664	0.343062	-0.0702791	0.0244532	0.977348	0.932134	1.02475
ebi-a-GCST90001710	ieu-a-297	Alzheimer's disease || id:ieu-a-297	BAFF-R on IgD- CD24- B cell || id:ebi-a-GCST90001710	MR Egger	8	-0.0328532	0.0360641	0.397433	-0.103539	0.0378323	0.967681	0.901641	1.03856
ebi-a-GCST90002074	ieu-a-297	Alzheimer's disease || id:ieu-a-297	SSC-A on CD14+ monocyte || id:ebi-a-GCST90002074	Weighted mode	5	-0.0281914	0.0298132	0.397896	-0.0866253	0.0302426	0.972202	0.917021	1.0307
ebi-a-GCST90001970	ieu-a-297	Alzheimer's disease || id:ieu-a-297	FSC-A on HLA DR+ Natural Killer || id:ebi-a-GCST90001970	Weighted median	4	0.0484967	0.0573976	0.398153	-0.0640026	0.160996	1.04969	0.938003	1.17468
ebi-a-GCST90001996	ieu-a-297	Alzheimer's disease || id:ieu-a-297	CX3CR1 on CD14+ CD16+ monocyte || id:ebi-a-GCST90001996	Weighted mode	3	-0.0340466	0.0319879	0.398663	-0.0967429	0.0286497	0.966526	0.907789	1.02906
ebi-a-GCST90001555	ieu-a-297	Alzheimer's disease || id:ieu-a-297	Effector Memory CD8+ T cell %CD8+ T cell || id:ebi-a-GCST90001555	MR Egger	3	0.0558176	0.0403887	0.398765	-0.0233442	0.134979	1.0574	0.976926	1.14451
ebi-a-GCST90001561	ieu-a-297	Alzheimer's disease || id:ieu-a-297	CD45RA+ CD8+ T cell %CD8+ T cell || id:ebi-a-GCST90001561	MR Egger	3	-0.0512758	0.0372353	0.399848	-0.124257	0.0217054	0.950017	0.883153	1.02194
ebi-a-GCST90001987	ieu-a-297	Alzheimer's disease || id:ieu-a-297	CD64 on CD14+ CD16- monocyte || id:ebi-a-GCST90001987	Weighted mode	3	0.0352843	0.0333261	0.400689	-0.0300349	0.100603	1.03591	0.970412	1.10584
ebi-a-GCST90001664	ieu-a-297	Alzheimer's disease || id:ieu-a-297	CD28+ CD45RA+ CD8dim T cell %T cell || id:ebi-a-GCST90001664	Simple mode	5	-0.0669512	0.0713578	0.401238	-0.206812	0.07291	0.935241	0.813172	1.07563
ebi-a-GCST90001711	ieu-a-297	Alzheimer's disease || id:ieu-a-297	BAFF-R on IgD- CD27- B cell || id:ebi-a-GCST90001711	Inverse variance weighted	8	-0.0233226	0.0240037	0.331238	-0.0703699	0.0237247	0.976947	0.932049	1.02401
ebi-a-GCST90001712	ieu-a-297	Alzheimer's disease || id:ieu-a-297	BAFF-R on IgD- CD38- B cell || id:ebi-a-GCST90001712	Inverse variance weighted	7	-0.0172867	0.0235221	0.462392	-0.06339	0.0288166	0.982862	0.938577	1.02924
ebi-a-GCST90001713	ieu-a-297	Alzheimer's disease || id:ieu-a-297	BAFF-R on IgD- CD38+ B cell || id:ebi-a-GCST90001713	Inverse variance weighted	3	-0.0974828	0.0473304	0.0394346	-0.19025	-0.0047152	0.907118	0.826752	0.995296
ebi-a-GCST90001715	ieu-a-297	Alzheimer's disease || id:ieu-a-297	BAFF-R on memory B cell || id:ebi-a-GCST90001715	Inverse variance weighted	7	-0.0180087	0.0186589	0.334468	-0.05458	0.0185627	0.982153	0.946883	1.01874
ebi-a-GCST90001757	ieu-a-297	Alzheimer's disease || id:ieu-a-297	CD20 on IgD- CD38dim B cell || id:ebi-a-GCST90001757	MR Egger	6	-0.357951	0.383254	0.403188	-1.10913	0.393226	0.699107	0.329846	1.48175
ebi-a-GCST90001716	ieu-a-297	Alzheimer's disease || id:ieu-a-297	BAFF-R on naive-mature B cell || id:ebi-a-GCST90001716	Inverse variance weighted	8	-0.0391067	0.0169002	0.0206692	-0.0722311	-0.00598223	0.961648	0.930316	0.994036
ebi-a-GCST90001464	ieu-a-297	Alzheimer's disease || id:ieu-a-297	CD86+ myeloid Dendritic Cell Absolute Count || id:ebi-a-GCST90001464	Simple mode	5	-0.0600509	0.0643484	0.403539	-0.186174	0.066072	0.941717	0.830129	1.0683
ebi-a-GCST90001717	ieu-a-297	Alzheimer's disease || id:ieu-a-297	BAFF-R on unswitched memory B cell || id:ebi-a-GCST90001717	Inverse variance weighted	7	-0.0180797	0.0185894	0.33076	-0.0545149	0.0183554	0.982083	0.946944	1.01852
ebi-a-GCST90001472	ieu-a-297	Alzheimer's disease || id:ieu-a-297	CD62L- CD86+ myeloid Dendritic Cell Absolute Count || id:ebi-a-GCST90001472	Weighted median	6	-0.0361077	0.0432695	0.404009	-0.120916	0.0487006	0.964536	0.886108	1.04991
ebi-a-GCST90002110	ieu-a-297	Alzheimer's disease || id:ieu-a-297	HLA DR on CD33dim HLA DR+ CD11b+ || id:ebi-a-GCST90002110	Simple mode	3	0.0601288	0.0573001	0.404113	-0.0521794	0.172437	1.06197	0.949159	1.1882
ebi-a-GCST90001585	ieu-a-297	Alzheimer's disease || id:ieu-a-297	CD14+ CD16+ monocyte %monocyte || id:ebi-a-GCST90001585	Simple mode	3	0.0829067	0.0790747	0.404444	-0.0720798	0.237893	1.08644	0.930457	1.26857
ebi-a-GCST90001483	ieu-a-297	Alzheimer's disease || id:ieu-a-297	CD39+ resting CD4 regulatory T cell Absolute Count || id:ebi-a-GCST90001483	Weighted median	9	-0.0132254	0.0158709	0.40467	-0.0443323	0.0178816	0.986862	0.956636	1.01804
ebi-a-GCST90002022	ieu-a-297	Alzheimer's disease || id:ieu-a-297	CD4 on CD4+ T cell || id:ebi-a-GCST90002022	Simple mode	5	0.0626675	0.0673567	0.404839	-0.0693516	0.194687	1.06467	0.932999	1.21493
ebi-a-GCST90001508	ieu-a-297	Alzheimer's disease || id:ieu-a-297	CD25++ CD45RA+ CD4 not regulatory T cell %CD4+ T cell || id:ebi-a-GCST90001508	Weighted mode	4	0.0301457	0.0312126	0.40538	-0.0310311	0.0913224	1.0306	0.969445	1.09562
ebi-a-GCST90001483	ieu-a-297	Alzheimer's disease || id:ieu-a-297	CD39+ resting CD4 regulatory T cell Absolute Count || id:ebi-a-GCST90001483	Weighted mode	9	-0.0136265	0.0155743	0.40711	-0.0441522	0.0168992	0.986466	0.956808	1.01704
ebi-a-GCST90001718	ieu-a-297	Alzheimer's disease || id:ieu-a-297	BAFF-R on switched memory B cell || id:ebi-a-GCST90001718	Inverse variance weighted	9	-0.017615	0.020167	0.382416	-0.0571424	0.0219124	0.982539	0.94446	1.02215
ebi-a-GCST90001541	ieu-a-297	Alzheimer's disease || id:ieu-a-297	Naive CD4+ T cell %CD4+ T cell || id:ebi-a-GCST90001541	Simple mode	3	0.101319	0.0974668	0.407737	-0.0897163	0.292354	1.10663	0.91419	1.33958
ebi-a-GCST90001469	ieu-a-297	Alzheimer's disease || id:ieu-a-297	CD62L- myeloid Dendritic Cell %Dendritic Cell || id:ebi-a-GCST90001469	Simple mode	6	-0.0570716	0.0633769	0.409124	-0.18129	0.0671471	0.944526	0.834193	1.06945
ebi-a-GCST90001472	ieu-a-297	Alzheimer's disease || id:ieu-a-297	CD62L- CD86+ myeloid Dendritic Cell Absolute Count || id:ebi-a-GCST90001472	MR Egger	6	-0.0643482	0.0702631	0.411579	-0.202064	0.0733674	0.937678	0.817043	1.07613
ebi-a-GCST90001509	ieu-a-297	Alzheimer's disease || id:ieu-a-297	CD25++ CD45RA+ CD4 not regulatory T cell %T cell || id:ebi-a-GCST90001509	Weighted mode	4	0.0312506	0.0328739	0.411929	-0.0331823	0.0956835	1.03174	0.967362	1.10041
ebi-a-GCST90001984	ieu-a-297	Alzheimer's disease || id:ieu-a-297	HLA DR on CD14- CD16+ monocyte || id:ebi-a-GCST90001984	Simple mode	4	0.0519233	0.054649	0.412144	-0.0551887	0.159035	1.05329	0.946307	1.17238
ebi-a-GCST90001719	ieu-a-297	Alzheimer's disease || id:ieu-a-297	BAFF-R on IgD+ B cell || id:ebi-a-GCST90001719	Inverse variance weighted	8	-0.0394648	0.0168706	0.0193218	-0.0725311	-0.0063984	0.961304	0.930037	0.993622
ebi-a-GCST90001720	ieu-a-297	Alzheimer's disease || id:ieu-a-297	BAFF-R on transitional B cell || id:ebi-a-GCST90001720	Inverse variance weighted	6	-0.0405204	0.018683	0.0300951	-0.0771391	-0.00390168	0.96029	0.925761	0.996106
ebi-a-GCST90001580	ieu-a-297	Alzheimer's disease || id:ieu-a-297	CD14+ CD16+ monocyte Absolute Count || id:ebi-a-GCST90001580	Simple mode	3	0.0901681	0.088303	0.414606	-0.0829058	0.263242	1.09436	0.920438	1.30114
ebi-a-GCST90001789	ieu-a-297	Alzheimer's disease || id:ieu-a-297	CD25 on IgD- CD38dim B cell || id:ebi-a-GCST90001789	Weighted median	4	0.0375909	0.0461051	0.414883	-0.0527751	0.127957	1.03831	0.948593	1.1365
ebi-a-GCST90001723	ieu-a-297	Alzheimer's disease || id:ieu-a-297	CD19 on CD24+ CD27+ B cell || id:ebi-a-GCST90001723	Inverse variance weighted	2	0.154636	0.0913637	0.0905438	-0.0244365	0.333709	1.16723	0.97586	1.39614
ebi-a-GCST90001997	ieu-a-297	Alzheimer's disease || id:ieu-a-297	CX3CR1 on CD14+ CD16- monocyte || id:ebi-a-GCST90001997	Weighted mode	3	-0.0340344	0.0333604	0.414951	-0.0994207	0.0313519	0.966538	0.905362	1.03185
ebi-a-GCST90001582	ieu-a-297	Alzheimer's disease || id:ieu-a-297	CD14+ CD16- monocyte Absolute Count || id:ebi-a-GCST90001582	MR Egger	3	-1.13607	0.869068	0.415725	-2.83944	0.567306	0.32108	0.0584585	1.76351
ebi-a-GCST90001705	ieu-a-297	Alzheimer's disease || id:ieu-a-297	BAFF-R on IgD+ CD38- B cell || id:ebi-a-GCST90001705	Simple mode	7	-0.0360443	0.041248	0.415804	-0.11689	0.0448018	0.964598	0.889683	1.04582
ebi-a-GCST90001869	ieu-a-297	Alzheimer's disease || id:ieu-a-297	CD3 on resting CD4 regulatory T cell || id:ebi-a-GCST90001869	MR Egger	5	0.0481893	0.0512364	0.416332	-0.052234	0.148613	1.04937	0.949107	1.16022
ebi-a-GCST90001570	ieu-a-297	Alzheimer's disease || id:ieu-a-297	Effector Memory CD4-CD8- T cell %CD4-CD8- T cell || id:ebi-a-GCST90001570	MR Egger	3	-0.360128	0.276111	0.416417	-0.901305	0.18105	0.697587	0.406039	1.19847
ebi-a-GCST90001724	ieu-a-297	Alzheimer's disease || id:ieu-a-297	CD19 on IgD+ CD24+ B cell || id:ebi-a-GCST90001724	Inverse variance weighted	2	0.153891	0.0921379	0.0948739	-0.0266988	0.334482	1.16636	0.973654	1.39722
ebi-a-GCST90001725	ieu-a-297	Alzheimer's disease || id:ieu-a-297	CD19 on IgD+ CD24- B cell || id:ebi-a-GCST90001725	Inverse variance weighted	2	0.189522	0.106377	0.0748147	-0.0189778	0.398021	1.20867	0.981201	1.48888
ebi-a-GCST90001735	ieu-a-297	Alzheimer's disease || id:ieu-a-297	CD19 on IgD- CD38dim B cell || id:ebi-a-GCST90001735	Inverse variance weighted	3	0.055944	0.0825154	0.497783	-0.105786	0.217674	1.05754	0.899617	1.24318
ebi-a-GCST90001462	ieu-a-297	Alzheimer's disease || id:ieu-a-297	CD62L- Dendritic Cell Absolute Count || id:ebi-a-GCST90001462	Weighted mode	5	-0.0501612	0.0556484	0.418346	-0.159232	0.0589097	0.951076	0.852798	1.06068
ebi-a-GCST90001856	ieu-a-297	Alzheimer's disease || id:ieu-a-297	CD3 on CD39+ secreting CD4 regulatory T cell || id:ebi-a-GCST90001856	MR Egger	3	0.196773	0.151975	0.418668	-0.101097	0.494644	1.21747	0.903845	1.63991
ebi-a-GCST90001473	ieu-a-297	Alzheimer's disease || id:ieu-a-297	CD62L- CD86+ myeloid Dendritic Cell %Dendritic Cell || id:ebi-a-GCST90001473	Weighted median	6	-0.0345504	0.0428276	0.41982	-0.118492	0.0493916	0.96604	0.888259	1.05063
ebi-a-GCST90001620	ieu-a-297	Alzheimer's disease || id:ieu-a-297	HLA DR+ T cell%lymphocyte || id:ebi-a-GCST90001620	Weighted mode	3	-0.0383684	0.0380903	0.41985	-0.113025	0.0362886	0.962358	0.893128	1.03696
ebi-a-GCST90001462	ieu-a-297	Alzheimer's disease || id:ieu-a-297	CD62L- Dendritic Cell Absolute Count || id:ebi-a-GCST90001462	Simple mode	5	-0.0594138	0.0661732	0.420022	-0.189113	0.0702857	0.942317	0.827693	1.07281
ebi-a-GCST90001432	ieu-a-297	Alzheimer's disease || id:ieu-a-297	Unswitched memory B cell %lymphocyte || id:ebi-a-GCST90001432	MR Egger	3	-0.437354	0.340028	0.42071	-1.10381	0.229101	0.645743	0.331606	1.25747
ebi-a-GCST90001819	ieu-a-297	Alzheimer's disease || id:ieu-a-297	CD38 on transitional B cell || id:ebi-a-GCST90001819	Weighted median	4	0.0548716	0.0682865	0.421656	-0.0789698	0.188713	1.0564	0.924068	1.20769
ebi-a-GCST90001531	ieu-a-297	Alzheimer's disease || id:ieu-a-297	CD33dim HLA DR- Absolute Count || id:ebi-a-GCST90001531	Simple mode	3	-0.0353067	0.0352989	0.422565	-0.104492	0.0338791	0.965309	0.900782	1.03446
ebi-a-GCST90001634	ieu-a-297	Alzheimer's disease || id:ieu-a-297	CD8dim Natural Killer T %T cell || id:ebi-a-GCST90001634	Simple mode	5	0.109302	0.122553	0.422865	-0.130903	0.349506	1.1155	0.877303	1.41837
ebi-a-GCST90001547	ieu-a-297	Alzheimer's disease || id:ieu-a-297	Terminally Differentiated CD4+ T cell %T cell || id:ebi-a-GCST90001547	Weighted mode	3	-0.0417635	0.0417975	0.422963	-0.123687	0.0401596	0.959097	0.883657	1.04098
ebi-a-GCST90001757	ieu-a-297	Alzheimer's disease || id:ieu-a-297	CD20 on IgD- CD38dim B cell || id:ebi-a-GCST90001757	Weighted median	6	-0.0402622	0.05044	0.424743	-0.139125	0.0586002	0.960538	0.87012	1.06035
ebi-a-GCST90001736	ieu-a-297	Alzheimer's disease || id:ieu-a-297	CD19 on memory B cell || id:ebi-a-GCST90001736	Inverse variance weighted	2	0.162793	0.0964901	0.0915744	-0.0263273	0.351914	1.17679	0.974016	1.42179
ebi-a-GCST90001761	ieu-a-297	Alzheimer's disease || id:ieu-a-297	CD20 on switched memory B cell || id:ebi-a-GCST90001761	Weighted mode	6	-0.0451163	0.0523921	0.428521	-0.147805	0.0575722	0.955886	0.8626	1.05926
ebi-a-GCST90001828	ieu-a-297	Alzheimer's disease || id:ieu-a-297	IgD on transitional B cell || id:ebi-a-GCST90001828	Simple mode	4	0.105382	0.115601	0.429193	-0.121196	0.331959	1.11113	0.885861	1.3937
ebi-a-GCST90001737	ieu-a-297	Alzheimer's disease || id:ieu-a-297	CD19 on naive-mature B cell || id:ebi-a-GCST90001737	Inverse variance weighted	2	0.0907511	0.108118	0.40126	-0.12116	0.302662	1.095	0.885892	1.35346
ebi-a-GCST90001740	ieu-a-297	Alzheimer's disease || id:ieu-a-297	CD19 on switched memory B cell || id:ebi-a-GCST90001740	Inverse variance weighted	2	0.129781	0.0892808	0.146049	-0.0452091	0.304772	1.13858	0.955798	1.35632
ebi-a-GCST90001499	ieu-a-297	Alzheimer's disease || id:ieu-a-297	Activated & resting CD4 regulatory T cell %CD4 regulatory T cell || id:ebi-a-GCST90001499	MR Egger	4	-0.0378624	0.0385725	0.429801	-0.113465	0.0377398	0.962845	0.892736	1.03846
ebi-a-GCST90001580	ieu-a-297	Alzheimer's disease || id:ieu-a-297	CD14+ CD16+ monocyte Absolute Count || id:ebi-a-GCST90001580	Weighted mode	3	0.06448	0.0657105	0.429925	-0.0643126	0.193273	1.0666	0.937712	1.21321
ebi-a-GCST90001702	ieu-a-297	Alzheimer's disease || id:ieu-a-297	BAFF-R on CD24+ CD27+ B cell || id:ebi-a-GCST90001702	Simple mode	8	0.0457862	0.0546663	0.429944	-0.0613598	0.152932	1.04685	0.940485	1.16525
ebi-a-GCST90001493	ieu-a-297	Alzheimer's disease || id:ieu-a-297	Secreting CD4 regulatory T cell %CD4 regulatory T cell || id:ebi-a-GCST90001493	MR Egger	4	0.0388197	0.0396195	0.430498	-0.0388344	0.116474	1.03958	0.96191	1.12353
ebi-a-GCST90001979	ieu-a-297	Alzheimer's disease || id:ieu-a-297	CD16 on CD14- CD16+ monocyte || id:ebi-a-GCST90001979	Weighted median	7	0.0270224	0.0342837	0.43058	-0.0401736	0.0942184	1.02739	0.960623	1.0988
ebi-a-GCST90001465	ieu-a-297	Alzheimer's disease || id:ieu-a-297	CD86+ myeloid Dendritic Cell %Dendritic Cell || id:ebi-a-GCST90001465	Weighted median	4	-0.0395938	0.0502689	0.430908	-0.138121	0.0589333	0.96118	0.870993	1.0607
ebi-a-GCST90002040	ieu-a-297	Alzheimer's disease || id:ieu-a-297	CD80 on granulocyte || id:ebi-a-GCST90002040	Weighted median	3	0.04788	0.0609983	0.432489	-0.0716768	0.167437	1.04904	0.930832	1.18227
ebi-a-GCST90001500	ieu-a-297	Alzheimer's disease || id:ieu-a-297	Activated & resting CD4 regulatory T cell %CD4+ T cell || id:ebi-a-GCST90001500	Weighted mode	3	-0.029578	0.0304291	0.433568	-0.0892191	0.0300631	0.970855	0.914645	1.03052
ebi-a-GCST90001743	ieu-a-297	Alzheimer's disease || id:ieu-a-297	CD20 on B cell || id:ebi-a-GCST90001743	Inverse variance weighted	3	-0.0268026	0.0581738	0.64499	-0.140823	0.0872181	0.973553	0.868643	1.09113
ebi-a-GCST90001745	ieu-a-297	Alzheimer's disease || id:ieu-a-297	CD20 on CD24+ CD27+ B cell || id:ebi-a-GCST90001745	Inverse variance weighted	5	-0.0165975	0.0449996	0.712249	-0.104797	0.0716017	0.983539	0.900507	1.07423
ebi-a-GCST90001697	ieu-a-297	Alzheimer's disease || id:ieu-a-297	CD45RA- CD28- CD8+ T cell %T cell || id:ebi-a-GCST90001697	Weighted mode	14	0.00107345	0.00133804	0.436826	-0.00154911	0.003696	1.00107	0.998452	1.0037
ebi-a-GCST90001746	ieu-a-297	Alzheimer's disease || id:ieu-a-297	CD20 on IgD+ CD24+ B cell || id:ebi-a-GCST90001746	Inverse variance weighted	2	-0.0639854	0.071735	0.372409	-0.204586	0.0766151	0.938019	0.814985	1.07963
ebi-a-GCST90001747	ieu-a-297	Alzheimer's disease || id:ieu-a-297	CD20 on IgD+ CD24- B cell || id:ebi-a-GCST90001747	Inverse variance weighted	4	0.0334503	0.0469173	0.475868	-0.0585075	0.125408	1.03402	0.943171	1.13361
ebi-a-GCST90001994	ieu-a-297	Alzheimer's disease || id:ieu-a-297	CX3CR1 on CD14- CD16- || id:ebi-a-GCST90001994	Weighted median	3	0.066949	0.0867626	0.440331	-0.103106	0.237004	1.06924	0.902032	1.26745
ebi-a-GCST90001761	ieu-a-297	Alzheimer's disease || id:ieu-a-297	CD20 on switched memory B cell || id:ebi-a-GCST90001761	Weighted median	6	-0.0383963	0.0497688	0.440415	-0.135943	0.0591506	0.962331	0.872892	1.06094
ebi-a-GCST90001715	ieu-a-297	Alzheimer's disease || id:ieu-a-297	BAFF-R on memory B cell || id:ebi-a-GCST90001715	Simple mode	7	0.0496892	0.0601884	0.440635	-0.06828	0.167658	1.05094	0.933999	1.18253
ebi-a-GCST90001717	ieu-a-297	Alzheimer's disease || id:ieu-a-297	BAFF-R on unswitched memory B cell || id:ebi-a-GCST90001717	Simple mode	7	0.0504141	0.0611741	0.441399	-0.0694871	0.170315	1.05171	0.932872	1.18568
ebi-a-GCST90001468	ieu-a-297	Alzheimer's disease || id:ieu-a-297	CD62L- myeloid Dendritic Cell Absolute Count || id:ebi-a-GCST90001468	Weighted median	5	-0.0373739	0.0486166	0.442043	-0.132663	0.0579147	0.963316	0.875761	1.05962
ebi-a-GCST90001748	ieu-a-297	Alzheimer's disease || id:ieu-a-297	CD20 on IgD+ CD38- B cell || id:ebi-a-GCST90001748	Inverse variance weighted	4	-0.0135536	0.0573724	0.813247	-0.126003	0.0988963	0.986538	0.881612	1.10395
ebi-a-GCST90001751	ieu-a-297	Alzheimer's disease || id:ieu-a-297	CD20 on IgD+ CD38+ B cell || id:ebi-a-GCST90001751	Inverse variance weighted	5	0.00363147	0.0448195	0.935422	-0.0842147	0.0914776	1.00364	0.919234	1.09579
ebi-a-GCST90001464	ieu-a-297	Alzheimer's disease || id:ieu-a-297	CD86+ myeloid Dendritic Cell Absolute Count || id:ebi-a-GCST90001464	Weighted mode	5	-0.0454334	0.0533708	0.442578	-0.15004	0.0591735	0.955583	0.860673	1.06096
ebi-a-GCST90001805	ieu-a-297	Alzheimer's disease || id:ieu-a-297	CD27 on memory B cell || id:ebi-a-GCST90001805	Simple mode	6	0.0511924	0.0615118	0.443196	-0.0693708	0.171756	1.05253	0.932981	1.18739
ebi-a-GCST90001532	ieu-a-297	Alzheimer's disease || id:ieu-a-297	Basophil Absolute Count || id:ebi-a-GCST90001532	Simple mode	3	-0.0346858	0.0366321	0.443649	-0.106485	0.037113	0.965909	0.898989	1.03781
ebi-a-GCST90002010	ieu-a-297	Alzheimer's disease || id:ieu-a-297	HLA DR on monocyte || id:ebi-a-GCST90002010	Simple mode	3	0.0740131	0.078215	0.443889	-0.0792882	0.227314	1.07682	0.923774	1.25522
ebi-a-GCST90001752	ieu-a-297	Alzheimer's disease || id:ieu-a-297	CD20 on IgD+ CD38dim B cell || id:ebi-a-GCST90001752	Inverse variance weighted	7	0.0114772	0.0406682	0.777778	-0.0682325	0.091187	1.01154	0.934043	1.09547
ebi-a-GCST90001753	ieu-a-297	Alzheimer's disease || id:ieu-a-297	CD20 on IgD- CD24- B cell || id:ebi-a-GCST90001753	Inverse variance weighted	2	0.136265	0.308148	0.65834	-0.467704	0.740234	1.14599	0.626439	2.09643
ebi-a-GCST90001896	ieu-a-297	Alzheimer's disease || id:ieu-a-297	CD28 on CD28+ CD45RA+ CD8+ T cell || id:ebi-a-GCST90001896	Weighted median	3	0.0281386	0.0370577	0.447662	-0.0444945	0.100772	1.02854	0.956481	1.10602
ebi-a-GCST90001754	ieu-a-297	Alzheimer's disease || id:ieu-a-297	CD20 on IgD- CD27- B cell || id:ebi-a-GCST90001754	Inverse variance weighted	4	-0.0786162	0.0566645	0.16532	-0.189679	0.0324462	0.924395	0.827225	1.03298
ebi-a-GCST90002035	ieu-a-297	Alzheimer's disease || id:ieu-a-297	CD80 on myeloid Dendritic Cell || id:ebi-a-GCST90002035	Weighted mode	3	-0.0937353	0.100208	0.448326	-0.290143	0.102672	0.910524	0.748156	1.10813
ebi-a-GCST90001932	ieu-a-297	Alzheimer's disease || id:ieu-a-297	CD127 on CD45RA+ CD4+ T cell || id:ebi-a-GCST90001932	Weighted median	3	0.0451613	0.0595914	0.448541	-0.0716378	0.16196	1.0462	0.930868	1.17581
ebi-a-GCST90001787	ieu-a-297	Alzheimer's disease || id:ieu-a-297	CD25 on IgD- CD38- B cell || id:ebi-a-GCST90001787	Simple mode	3	0.0671003	0.0718487	0.44894	-0.0737231	0.207924	1.0694	0.928929	1.23112
ebi-a-GCST90001451	ieu-a-297	Alzheimer's disease || id:ieu-a-297	CD62L- monocyte %monocyte || id:ebi-a-GCST90001451	MR Egger	4	0.204518	0.219699	0.450179	-0.226092	0.635127	1.22693	0.797645	1.88726
ebi-a-GCST90002005	ieu-a-297	Alzheimer's disease || id:ieu-a-297	CD16 on CD14+ CD16+ monocyte || id:ebi-a-GCST90002005	Weighted median	4	0.0350287	0.0468083	0.454253	-0.0567156	0.126773	1.03565	0.944863	1.13516
ebi-a-GCST90001458	ieu-a-297	Alzheimer's disease || id:ieu-a-297	Myeloid Dendritic Cell Absolute Count || id:ebi-a-GCST90001458	Weighted median	4	-0.0414758	0.05548	0.454713	-0.150217	0.067265	0.959373	0.860522	1.06958
ebi-a-GCST90001790	ieu-a-297	Alzheimer's disease || id:ieu-a-297	CD25 on memory B cell || id:ebi-a-GCST90001790	Weighted median	4	-0.0312894	0.0418761	0.454949	-0.113367	0.0507878	0.969195	0.892823	1.0521
ebi-a-GCST90001994	ieu-a-297	Alzheimer's disease || id:ieu-a-297	CX3CR1 on CD14- CD16- || id:ebi-a-GCST90001994	Weighted mode	3	0.116404	0.126615	0.454964	-0.131761	0.364569	1.12345	0.87655	1.43989
ebi-a-GCST90001755	ieu-a-297	Alzheimer's disease || id:ieu-a-297	CD20 on IgD- CD38- B cell || id:ebi-a-GCST90001755	Inverse variance weighted	3	-0.029519	0.0605136	0.625685	-0.148126	0.0890876	0.970912	0.862323	1.09318
ebi-a-GCST90001585	ieu-a-297	Alzheimer's disease || id:ieu-a-297	CD14+ CD16+ monocyte %monocyte || id:ebi-a-GCST90001585	Weighted mode	3	0.0584419	0.0639691	0.45737	-0.0669376	0.183821	1.06018	0.935254	1.2018
ebi-a-GCST90002006	ieu-a-297	Alzheimer's disease || id:ieu-a-297	CD64 on monocyte || id:ebi-a-GCST90002006	Weighted mode	3	0.0383886	0.0420356	0.457519	-0.0440011	0.120778	1.03913	0.956953	1.12837
ebi-a-GCST90001745	ieu-a-297	Alzheimer's disease || id:ieu-a-297	CD20 on CD24+ CD27+ B cell || id:ebi-a-GCST90001745	Weighted median	5	-0.0379953	0.0512555	0.458516	-0.138456	0.0624655	0.962717	0.870701	1.06446
ebi-a-GCST90001757	ieu-a-297	Alzheimer's disease || id:ieu-a-297	CD20 on IgD- CD38dim B cell || id:ebi-a-GCST90001757	Inverse variance weighted	6	0.0486499	0.0952424	0.609491	-0.138025	0.235325	1.04985	0.871077	1.26532
ebi-a-GCST90001480	ieu-a-297	Alzheimer's disease || id:ieu-a-297	Resting CD4 regulatory T cell Absolute Count || id:ebi-a-GCST90001480	Weighted mode	3	-0.0303482	0.0333403	0.458771	-0.0956952	0.0349987	0.970108	0.908741	1.03562
ebi-a-GCST90001757	ieu-a-297	Alzheimer's disease || id:ieu-a-297	CD20 on IgD- CD38dim B cell || id:ebi-a-GCST90001757	Weighted mode	6	-0.040822	0.0509049	0.458995	-0.140596	0.0589515	0.96	0.868841	1.06072
ebi-a-GCST90001932	ieu-a-297	Alzheimer's disease || id:ieu-a-297	CD127 on CD45RA+ CD4+ T cell || id:ebi-a-GCST90001932	Weighted mode	3	0.0571392	0.0629381	0.459779	-0.0662194	0.180498	1.0588	0.935926	1.19781
ebi-a-GCST90001700	ieu-a-297	Alzheimer's disease || id:ieu-a-297	CD45RA+ CD28- CD8+ T cell %T cell || id:ebi-a-GCST90001700	MR Egger	20	-0.00118614	0.00157279	0.460506	-0.0042688	0.00189653	0.998815	0.99574	1.0019
ebi-a-GCST90001758	ieu-a-297	Alzheimer's disease || id:ieu-a-297	CD20 on memory B cell || id:ebi-a-GCST90001758	Inverse variance weighted	3	-0.0260171	0.053181	0.624687	-0.130252	0.0782176	0.974318	0.877874	1.08136
ebi-a-GCST90001461	ieu-a-297	Alzheimer's disease || id:ieu-a-297	Dendritic Cell Absolute Count || id:ebi-a-GCST90001461	Weighted mode	3	0.0649937	0.0722102	0.463079	-0.0765383	0.206526	1.06715	0.926317	1.2294
ebi-a-GCST90001547	ieu-a-297	Alzheimer's disease || id:ieu-a-297	Terminally Differentiated CD4+ T cell %T cell || id:ebi-a-GCST90001547	MR Egger	3	-0.0977021	0.087214	0.463931	-0.268641	0.0732373	0.906919	0.764417	1.07599
ebi-a-GCST90002035	ieu-a-297	Alzheimer's disease || id:ieu-a-297	CD80 on myeloid Dendritic Cell || id:ebi-a-GCST90002035	Simple mode	3	-0.0881796	0.0985545	0.465349	-0.281346	0.104987	0.915596	0.754767	1.1107
ebi-a-GCST90001780	ieu-a-297	Alzheimer's disease || id:ieu-a-297	CD25 on IgD+ CD38- B cell || id:ebi-a-GCST90001780	Weighted median	3	0.0447459	0.061485	0.466764	-0.0757647	0.165257	1.04576	0.927034	1.1797
ebi-a-GCST90001759	ieu-a-297	Alzheimer's disease || id:ieu-a-297	CD20 on naive-mature B cell || id:ebi-a-GCST90001759	Inverse variance weighted	6	0.0250702	0.0485145	0.605325	-0.0700182	0.120159	1.02539	0.932377	1.12768
ebi-a-GCST90001535	ieu-a-297	Alzheimer's disease || id:ieu-a-297	CD45RA- CD4+ T cell %CD4+ T cell || id:ebi-a-GCST90001535	Simple mode	4	0.0448863	0.0543884	0.46971	-0.061715	0.151488	1.04591	0.940151	1.16356
ebi-a-GCST90001961	ieu-a-297	Alzheimer's disease || id:ieu-a-297	CD25 on CD39+ CD4+ T cell || id:ebi-a-GCST90001961	MR Egger	3	-0.0774332	0.0708252	0.471644	-0.216251	0.0613842	0.925489	0.805533	1.06331
ebi-a-GCST90001743	ieu-a-297	Alzheimer's disease || id:ieu-a-297	CD20 on B cell || id:ebi-a-GCST90001743	Simple mode	3	-0.0754019	0.0859683	0.47294	-0.2439	0.093096	0.927371	0.783566	1.09757
ebi-a-GCST90001884	ieu-a-297	Alzheimer's disease || id:ieu-a-297	CD16-CD56 on Natural Killer || id:ebi-a-GCST90001884	Simple mode	5	-0.0413893	0.0523684	0.473543	-0.144031	0.0612528	0.959456	0.865861	1.06317
ebi-a-GCST90001735	ieu-a-297	Alzheimer's disease || id:ieu-a-297	CD19 on IgD- CD38dim B cell || id:ebi-a-GCST90001735	Weighted median	3	0.0604951	0.0844914	0.473997	-0.105108	0.226098	1.06236	0.900227	1.2537
ebi-a-GCST90001760	ieu-a-297	Alzheimer's disease || id:ieu-a-297	CD20 on unswitched memory B cell || id:ebi-a-GCST90001760	Inverse variance weighted	3	-0.0219711	0.0567409	0.698595	-0.133183	0.0892411	0.978269	0.875305	1.09334
ebi-a-GCST90002072	ieu-a-297	Alzheimer's disease || id:ieu-a-297	SSC-A on plasmacytoid Dendritic Cell || id:ebi-a-GCST90002072	MR Egger	5	0.271198	0.335203	0.477695	-0.385799	0.928195	1.31153	0.679907	2.52994
ebi-a-GCST90001528	ieu-a-297	Alzheimer's disease || id:ieu-a-297	CD33dim HLA DR+ CD11b- %CD33dim HLA DR+ || id:ebi-a-GCST90001528	Weighted mode	3	-0.0234309	0.0270703	0.477972	-0.0764888	0.0296269	0.976841	0.926363	1.03007
ebi-a-GCST90001707	ieu-a-297	Alzheimer's disease || id:ieu-a-297	BAFF-R on IgD+ CD38- unswitched memory B cell || id:ebi-a-GCST90001707	Simple mode	7	0.0421751	0.0561721	0.48116	-0.0679222	0.152272	1.04308	0.934333	1.16448
ebi-a-GCST90001761	ieu-a-297	Alzheimer's disease || id:ieu-a-297	CD20 on switched memory B cell || id:ebi-a-GCST90001761	Inverse variance weighted	6	0.0392965	0.0940935	0.676216	-0.145127	0.22372	1.04008	0.864913	1.25072
ebi-a-GCST90001762	ieu-a-297	Alzheimer's disease || id:ieu-a-297	CD20 on IgD+ B cell || id:ebi-a-GCST90001762	Inverse variance weighted	5	0.00909617	0.0483668	0.850825	-0.0857028	0.103895	1.00914	0.917867	1.10948
ebi-a-GCST90001777	ieu-a-297	Alzheimer's disease || id:ieu-a-297	CD25 on CD24+ CD27+ B cell || id:ebi-a-GCST90001777	MR Egger	4	-0.172459	0.201969	0.483121	-0.568319	0.223401	0.841593	0.566477	1.25032
ebi-a-GCST90001763	ieu-a-297	Alzheimer's disease || id:ieu-a-297	CD20 on transitional B cell || id:ebi-a-GCST90001763	Inverse variance weighted	2	-0.00801231	0.0839362	0.923952	-0.172527	0.156503	0.99202	0.841535	1.16941
ebi-a-GCST90001507	ieu-a-297	Alzheimer's disease || id:ieu-a-297	CD25++ CD45RA+ CD4 not regulatory T cell Absolute Count || id:ebi-a-GCST90001507	Weighted mode	3	0.0303938	0.035875	0.48609	-0.0399212	0.100709	1.03086	0.960865	1.10595
ebi-a-GCST90001765	ieu-a-297	Alzheimer's disease || id:ieu-a-297	CD24 on IgD+ CD24+ B cell || id:ebi-a-GCST90001765	Inverse variance weighted	2	0.0448539	0.0379725	0.237515	-0.0295723	0.11928	1.04588	0.970861	1.12669
ebi-a-GCST90001766	ieu-a-297	Alzheimer's disease || id:ieu-a-297	CD24 on IgD+ CD38- B cell || id:ebi-a-GCST90001766	Inverse variance weighted	2	0.0720131	0.0599662	0.229792	-0.0455206	0.189547	1.07467	0.9555	1.2087
ebi-a-GCST90001622	ieu-a-297	Alzheimer's disease || id:ieu-a-297	Natural Killer T %T cell || id:ebi-a-GCST90001622	Weighted median	6	0.0480346	0.0696966	0.4907	-0.0885707	0.18464	1.04921	0.915238	1.20279
ebi-a-GCST90001896	ieu-a-297	Alzheimer's disease || id:ieu-a-297	CD28 on CD28+ CD45RA+ CD8+ T cell || id:ebi-a-GCST90001896	Simple mode	3	0.0856488	0.102594	0.491649	-0.115435	0.286733	1.08942	0.890978	1.33207
ebi-a-GCST90001621	ieu-a-297	Alzheimer's disease || id:ieu-a-297	Natural Killer T Absolute Count || id:ebi-a-GCST90001621	Weighted median	4	0.0457947	0.0667424	0.492624	-0.0850205	0.17661	1.04686	0.918493	1.19317
ebi-a-GCST90001932	ieu-a-297	Alzheimer's disease || id:ieu-a-297	CD127 on CD45RA+ CD4+ T cell || id:ebi-a-GCST90001932	Simple mode	3	0.0594644	0.0715244	0.493208	-0.0807235	0.199652	1.06127	0.922449	1.22098
ebi-a-GCST90001695	ieu-a-297	Alzheimer's disease || id:ieu-a-297	CD45RA- CD28- CD8+ T cell Absolute Count || id:ebi-a-GCST90001695	Weighted mode	48	-1.93193e-05	2.80354e-05	0.494146	-7.42686e-05	3.563e-05	0.999981	0.999926	1.00004
ebi-a-GCST90001767	ieu-a-297	Alzheimer's disease || id:ieu-a-297	CD24 on IgD+ CD38- unswitched memory B cell || id:ebi-a-GCST90001767	Inverse variance weighted	2	0.0395879	0.0332619	0.233973	-0.0256055	0.104781	1.04038	0.97472	1.11047
ebi-a-GCST90001768	ieu-a-297	Alzheimer's disease || id:ieu-a-297	CD24 on IgD+ CD38+ B cell || id:ebi-a-GCST90001768	Inverse variance weighted	2	0.124916	0.207782	0.547714	-0.282336	0.532168	1.13305	0.75402	1.70262
ebi-a-GCST90001769	ieu-a-297	Alzheimer's disease || id:ieu-a-297	CD24 on IgD- CD38- B cell || id:ebi-a-GCST90001769	Inverse variance weighted	2	0.0578379	0.048131	0.229488	-0.0364988	0.152175	1.05954	0.964159	1.16436
ebi-a-GCST90001473	ieu-a-297	Alzheimer's disease || id:ieu-a-297	CD62L- CD86+ myeloid Dendritic Cell %Dendritic Cell || id:ebi-a-GCST90001473	MR Egger	6	-0.0543217	0.0732189	0.499341	-0.197831	0.0891873	0.947127	0.820509	1.09329
ebi-a-GCST90001771	ieu-a-297	Alzheimer's disease || id:ieu-a-297	CD24 on memory B cell || id:ebi-a-GCST90001771	Inverse variance weighted	2	0.0253489	0.0408056	0.534461	-0.0546301	0.105328	1.02567	0.946835	1.11107
ebi-a-GCST90001858	ieu-a-297	Alzheimer's disease || id:ieu-a-297	CD3 on CD45RA+ CD4+ T cell || id:ebi-a-GCST90001858	Weighted median	4	0.0166156	0.02463	0.499926	-0.0316593	0.0648905	1.01675	0.968837	1.06704
ebi-a-GCST90002071	ieu-a-297	Alzheimer's disease || id:ieu-a-297	SSC-A on myeloid Dendritic Cell || id:ebi-a-GCST90002071	Simple mode	5	-0.0488021	0.0661054	0.501334	-0.178369	0.0807645	0.95237	0.836634	1.08412
ebi-a-GCST90001772	ieu-a-297	Alzheimer's disease || id:ieu-a-297	CD24 on unswitched memory B cell || id:ebi-a-GCST90001772	Inverse variance weighted	2	0.0488078	0.0411661	0.235769	-0.0318778	0.129493	1.05002	0.968625	1.13825
ebi-a-GCST90001658	ieu-a-297	Alzheimer's disease || id:ieu-a-297	CD39+ CD4+ T cell %T cell || id:ebi-a-GCST90001658	Simple mode	6	-0.0274868	0.038003	0.501916	-0.101973	0.0469991	0.972887	0.903054	1.04812
ebi-a-GCST90001792	ieu-a-297	Alzheimer's disease || id:ieu-a-297	CD25 on unswitched memory B cell || id:ebi-a-GCST90001792	MR Egger	4	-0.174316	0.2146	0.501939	-0.594931	0.2463	0.840032	0.551601	1.27928
ebi-a-GCST90001886	ieu-a-297	Alzheimer's disease || id:ieu-a-297	CD28 on CD39+ activated CD4 regulatory T cell || id:ebi-a-GCST90001886	Simple mode	3	0.0493687	0.0609647	0.503089	-0.0701221	0.16886	1.05061	0.93228	1.18395
ebi-a-GCST90001469	ieu-a-297	Alzheimer's disease || id:ieu-a-297	CD62L- myeloid Dendritic Cell %Dendritic Cell || id:ebi-a-GCST90001469	Weighted mode	6	-0.0408063	0.0566144	0.503328	-0.15177	0.0701578	0.960015	0.859185	1.07268
ebi-a-GCST90001526	ieu-a-297	Alzheimer's disease || id:ieu-a-297	CD33dim HLA DR+ CD11b+ %CD33dim HLA DR+ || id:ebi-a-GCST90001526	Weighted mode	3	0.023288	0.0287955	0.503575	-0.0331511	0.0797272	1.02356	0.967392	1.08299
ebi-a-GCST90002077	ieu-a-297	Alzheimer's disease || id:ieu-a-297	SSC-A on HLA DR+ Natural Killer || id:ebi-a-GCST90002077	Weighted median	3	0.0399076	0.0597617	0.504274	-0.0772252	0.157041	1.04071	0.925681	1.17004
ebi-a-GCST90001669	ieu-a-297	Alzheimer's disease || id:ieu-a-297	CD28+ CD45RA- CD8dim T cell Absolute Count || id:ebi-a-GCST90001669	MR Egger	3	-0.098689	0.10008	0.504456	-0.294846	0.0974681	0.906024	0.744646	1.10238
ebi-a-GCST90001747	ieu-a-297	Alzheimer's disease || id:ieu-a-297	CD20 on IgD+ CD24- B cell || id:ebi-a-GCST90001747	MR Egger	4	-0.309419	0.38355	0.504509	-1.06118	0.44234	0.733873	0.346048	1.55634
ebi-a-GCST90001773	ieu-a-297	Alzheimer's disease || id:ieu-a-297	CD24 on switched memory B cell || id:ebi-a-GCST90001773	Inverse variance weighted	2	0.0263223	0.0425329	0.536002	-0.0570421	0.109687	1.02667	0.944554	1.11593
ebi-a-GCST90001588	ieu-a-297	Alzheimer's disease || id:ieu-a-297	T/B cell || id:ebi-a-GCST90001588	Weighted mode	3	0.103871	0.12933	0.50617	-0.149616	0.357358	1.10946	0.861038	1.42955
ebi-a-GCST90001620	ieu-a-297	Alzheimer's disease || id:ieu-a-297	HLA DR+ T cell%lymphocyte || id:ebi-a-GCST90001620	Simple mode	3	-0.0364838	0.0455672	0.507327	-0.125796	0.052828	0.964174	0.881795	1.05425
ebi-a-GCST90001775	ieu-a-297	Alzheimer's disease || id:ieu-a-297	CD25 on B cell || id:ebi-a-GCST90001775	Inverse variance weighted	2	0.0510603	0.0602062	0.396387	-0.0669438	0.169064	1.05239	0.935248	1.1842
ebi-a-GCST90001754	ieu-a-297	Alzheimer's disease || id:ieu-a-297	CD20 on IgD- CD27- B cell || id:ebi-a-GCST90001754	Simple mode	4	-0.0626745	0.0835782	0.507772	-0.226488	0.101139	0.939249	0.797329	1.10643
ebi-a-GCST90001777	ieu-a-297	Alzheimer's disease || id:ieu-a-297	CD25 on CD24+ CD27+ B cell || id:ebi-a-GCST90001777	Inverse variance weighted	4	-0.0324582	0.0729213	0.656238	-0.175384	0.110467	0.968063	0.839135	1.1168
ebi-a-GCST90001778	ieu-a-297	Alzheimer's disease || id:ieu-a-297	CD25 on IgD+ CD24+ B cell || id:ebi-a-GCST90001778	Inverse variance weighted	3	-0.0528539	0.0928515	0.5692	-0.234843	0.129135	0.948519	0.790695	1.13784
ebi-a-GCST90001802	ieu-a-297	Alzheimer's disease || id:ieu-a-297	CD27 on IgD- CD38- B cell || id:ebi-a-GCST90001802	Weighted median	6	-0.0219146	0.0332807	0.510232	-0.0871447	0.0433156	0.978324	0.916544	1.04427
ebi-a-GCST90001779	ieu-a-297	Alzheimer's disease || id:ieu-a-297	CD25 on IgD+ CD24- B cell || id:ebi-a-GCST90001779	Inverse variance weighted	3	0.0608187	0.0457896	0.184105	-0.0289288	0.150566	1.06271	0.971486	1.16249
ebi-a-GCST90001780	ieu-a-297	Alzheimer's disease || id:ieu-a-297	CD25 on IgD+ CD38- B cell || id:ebi-a-GCST90001780	Inverse variance weighted	3	0.0642398	0.0558883	0.250378	-0.0453014	0.173781	1.06635	0.955709	1.18979
ebi-a-GCST90001781	ieu-a-297	Alzheimer's disease || id:ieu-a-297	CD25 on IgD+ CD38- naive B cell || id:ebi-a-GCST90001781	Inverse variance weighted	2	0.0482513	0.055	0.380326	-0.0595487	0.156051	1.04943	0.94219	1.16889
ebi-a-GCST90001783	ieu-a-297	Alzheimer's disease || id:ieu-a-297	CD25 on IgD+ CD38+ B cell || id:ebi-a-GCST90001783	Inverse variance weighted	2	0.0727149	0.0724604	0.315614	-0.0693076	0.214737	1.07542	0.93304	1.23954
ebi-a-GCST90001752	ieu-a-297	Alzheimer's disease || id:ieu-a-297	CD20 on IgD+ CD38dim B cell || id:ebi-a-GCST90001752	Weighted mode	7	0.040984	0.0591759	0.514471	-0.0750008	0.156969	1.04184	0.927743	1.16996
ebi-a-GCST90001853	ieu-a-297	Alzheimer's disease || id:ieu-a-297	CD3 on activated CD4 regulatory T cell || id:ebi-a-GCST90001853	Weighted median	3	0.0154591	0.0237795	0.515625	-0.0311487	0.062067	1.01558	0.969331	1.06403
ebi-a-GCST90001784	ieu-a-297	Alzheimer's disease || id:ieu-a-297	CD25 on IgD+ CD38dim B cell || id:ebi-a-GCST90001784	Inverse variance weighted	2	0.0489984	0.0586825	0.403732	-0.0660193	0.164016	1.05022	0.936113	1.17823
ebi-a-GCST90001751	ieu-a-297	Alzheimer's disease || id:ieu-a-297	CD20 on IgD+ CD38+ B cell || id:ebi-a-GCST90001751	MR Egger	5	-0.108561	0.147892	0.516082	-0.398429	0.181307	0.897124	0.671374	1.19878
ebi-a-GCST90002074	ieu-a-297	Alzheimer's disease || id:ieu-a-297	SSC-A on CD14+ monocyte || id:ebi-a-GCST90002074	Weighted median	5	-0.0210326	0.0324018	0.516261	-0.0845402	0.0424749	0.979187	0.918935	1.04339
ebi-a-GCST90001472	ieu-a-297	Alzheimer's disease || id:ieu-a-297	CD62L- CD86+ myeloid Dendritic Cell Absolute Count || id:ebi-a-GCST90001472	Weighted mode	6	-0.0337379	0.048513	0.517768	-0.128823	0.0613475	0.966825	0.879129	1.06327
ebi-a-GCST90001489	ieu-a-297	Alzheimer's disease || id:ieu-a-297	CD39+ activated CD4 regulatory T cell Absolute Count || id:ebi-a-GCST90001489	Simple mode	5	0.0247439	0.0349466	0.517993	-0.0437515	0.0932393	1.02505	0.957192	1.09772
ebi-a-GCST90001495	ieu-a-297	Alzheimer's disease || id:ieu-a-297	CD39+ secreting CD4 regulatory T cell Absolute Count || id:ebi-a-GCST90001495	Simple mode	5	0.0243025	0.0343593	0.518408	-0.0430418	0.0916468	1.0246	0.957871	1.09598
ebi-a-GCST90001785	ieu-a-297	Alzheimer's disease || id:ieu-a-297	CD25 on IgD- CD24- B cell || id:ebi-a-GCST90001785	Inverse variance weighted	2	0.098843	0.16215	0.542141	-0.21897	0.416656	1.10389	0.803346	1.51688
ebi-a-GCST90001786	ieu-a-297	Alzheimer's disease || id:ieu-a-297	CD25 on IgD- CD27- B cell || id:ebi-a-GCST90001786	Inverse variance weighted	2	0.0399005	0.0631644	0.527588	-0.0839018	0.163703	1.04071	0.919522	1.17786
ebi-a-GCST90001787	ieu-a-297	Alzheimer's disease || id:ieu-a-297	CD25 on IgD- CD38- B cell || id:ebi-a-GCST90001787	Inverse variance weighted	3	0.0570584	0.049262	0.246756	-0.0394951	0.153612	1.05872	0.961275	1.16604
ebi-a-GCST90001789	ieu-a-297	Alzheimer's disease || id:ieu-a-297	CD25 on IgD- CD38dim B cell || id:ebi-a-GCST90001789	Inverse variance weighted	4	0.0575607	0.0382883	0.132749	-0.0174844	0.132606	1.05925	0.982668	1.1418
ebi-a-GCST90001813	ieu-a-297	Alzheimer's disease || id:ieu-a-297	CD38 on IgD+ CD38dim B cell || id:ebi-a-GCST90001813	Simple mode	3	0.0829913	0.108723	0.52502	-0.130106	0.296089	1.08653	0.878002	1.34459
ebi-a-GCST90001461	ieu-a-297	Alzheimer's disease || id:ieu-a-297	Dendritic Cell Absolute Count || id:ebi-a-GCST90001461	Simple mode	3	-0.080119	0.105328	0.526304	-0.286562	0.126324	0.923007	0.750841	1.13465
ebi-a-GCST90001503	ieu-a-297	Alzheimer's disease || id:ieu-a-297	Activated & secreting CD4 regulatory T cell %CD4+ T cell || id:ebi-a-GCST90001503	MR Egger	6	0.0455666	0.0658939	0.527283	-0.0835855	0.174719	1.04662	0.919812	1.19091
ebi-a-GCST90001790	ieu-a-297	Alzheimer's disease || id:ieu-a-297	CD25 on memory B cell || id:ebi-a-GCST90001790	Inverse variance weighted	4	-0.0303157	0.0743415	0.683428	-0.176025	0.115394	0.970139	0.838597	1.12232
ebi-a-GCST90001800	ieu-a-297	Alzheimer's disease || id:ieu-a-297	CD27 on IgD+ CD24+ B cell || id:ebi-a-GCST90001800	Simple mode	4	0.0409499	0.0575207	0.527886	-0.0717907	0.15369	1.0418	0.930726	1.16613
ebi-a-GCST90001745	ieu-a-297	Alzheimer's disease || id:ieu-a-297	CD20 on CD24+ CD27+ B cell || id:ebi-a-GCST90001745	Weighted mode	5	-0.0404415	0.0587408	0.529005	-0.155573	0.0746905	0.960365	0.855924	1.07755
ebi-a-GCST90002081	ieu-a-297	Alzheimer's disease || id:ieu-a-297	SSC-A on CD4+ T cell || id:ebi-a-GCST90002081	MR Egger	3	0.974448	1.06944	0.529565	-1.12164	3.07054	2.6497	0.325744	21.5536
ebi-a-GCST90001808	ieu-a-297	Alzheimer's disease || id:ieu-a-297	CD27 on switched memory B cell || id:ebi-a-GCST90001808	Weighted mode	8	-0.0176621	0.0267098	0.529602	-0.0700134	0.0346891	0.982493	0.932381	1.0353
ebi-a-GCST90001485	ieu-a-297	Alzheimer's disease || id:ieu-a-297	CD39+ resting CD4 regulatory T cell %CD4 regulatory T cell || id:ebi-a-GCST90001485	Weighted mode	10	-0.0103971	0.0159779	0.531486	-0.0417138	0.0209195	0.989657	0.959144	1.02114
ebi-a-GCST90001791	ieu-a-297	Alzheimer's disease || id:ieu-a-297	CD25 on naive-mature B cell || id:ebi-a-GCST90001791	Inverse variance weighted	4	0.00833371	0.0535938	0.876429	-0.0967101	0.113378	1.00837	0.907819	1.12005
ebi-a-GCST90001790	ieu-a-297	Alzheimer's disease || id:ieu-a-297	CD25 on memory B cell || id:ebi-a-GCST90001790	MR Egger	4	-0.15856	0.212093	0.532652	-0.574262	0.257142	0.853372	0.563121	1.29323
ebi-a-GCST90001813	ieu-a-297	Alzheimer's disease || id:ieu-a-297	CD38 on IgD+ CD38dim B cell || id:ebi-a-GCST90001813	Weighted mode	3	0.0740055	0.0990268	0.532783	-0.120087	0.268098	1.07681	0.886843	1.30748
ebi-a-GCST90001635	ieu-a-297	Alzheimer's disease || id:ieu-a-297	CD8dim Natural Killer T %lymphocyte || id:ebi-a-GCST90001635	Simple mode	6	0.0855044	0.127711	0.532836	-0.164809	0.335818	1.08927	0.848055	1.39908
ebi-a-GCST90001752	ieu-a-297	Alzheimer's disease || id:ieu-a-297	CD20 on IgD+ CD38dim B cell || id:ebi-a-GCST90001752	Simple mode	7	0.0505742	0.0764994	0.533093	-0.0993647	0.200513	1.05187	0.905412	1.22203
ebi-a-GCST90001473	ieu-a-297	Alzheimer's disease || id:ieu-a-297	CD62L- CD86+ myeloid Dendritic Cell %Dendritic Cell || id:ebi-a-GCST90001473	Weighted mode	6	-0.0331035	0.049623	0.534254	-0.130365	0.0641575	0.967438	0.877775	1.06626
ebi-a-GCST90001792	ieu-a-297	Alzheimer's disease || id:ieu-a-297	CD25 on unswitched memory B cell || id:ebi-a-GCST90001792	Inverse variance weighted	4	-0.0333319	0.0769966	0.665087	-0.184245	0.117581	0.967217	0.831732	1.12477
ebi-a-GCST90001970	ieu-a-297	Alzheimer's disease || id:ieu-a-297	FSC-A on HLA DR+ Natural Killer || id:ebi-a-GCST90001970	Weighted mode	4	0.0457507	0.0655467	0.535421	-0.0827207	0.174222	1.04681	0.920608	1.19032
ebi-a-GCST90001758	ieu-a-297	Alzheimer's disease || id:ieu-a-297	CD20 on memory B cell || id:ebi-a-GCST90001758	Simple mode	3	-0.0551879	0.074484	0.535915	-0.201176	0.0908007	0.946307	0.817768	1.09505
ebi-a-GCST90001793	ieu-a-297	Alzheimer's disease || id:ieu-a-297	CD25 on switched memory B cell || id:ebi-a-GCST90001793	Inverse variance weighted	3	-0.0258416	0.0751	0.730774	-0.173038	0.121354	0.974489	0.841106	1.12902
ebi-a-GCST90001473	ieu-a-297	Alzheimer's disease || id:ieu-a-297	CD62L- CD86+ myeloid Dendritic Cell %Dendritic Cell || id:ebi-a-GCST90001473	Simple mode	6	-0.0422459	0.0636273	0.536104	-0.166955	0.0824637	0.958634	0.846237	1.08596
ebi-a-GCST90001665	ieu-a-297	Alzheimer's disease || id:ieu-a-297	CD28+ CD45RA+ CD8dim T cell %CD8dim T cell || id:ebi-a-GCST90001665	Simple mode	5	-0.0337071	0.0499469	0.536763	-0.131603	0.0641889	0.966855	0.876689	1.06629
ebi-a-GCST90001499	ieu-a-297	Alzheimer's disease || id:ieu-a-297	Activated & resting CD4 regulatory T cell %CD4 regulatory T cell || id:ebi-a-GCST90001499	Weighted mode	4	-0.0198423	0.028562	0.537207	-0.0758238	0.0361393	0.980353	0.926979	1.0368
ebi-a-GCST90001857	ieu-a-297	Alzheimer's disease || id:ieu-a-297	CD3 on activated & secreting CD4 regulatory T cell || id:ebi-a-GCST90001857	Weighted median	3	0.0148163	0.0240879	0.538492	-0.0323959	0.0620285	1.01493	0.968123	1.06399
ebi-a-GCST90001755	ieu-a-297	Alzheimer's disease || id:ieu-a-297	CD20 on IgD- CD38- B cell || id:ebi-a-GCST90001755	Simple mode	3	-0.0643939	0.0877649	0.539478	-0.236413	0.107625	0.937636	0.789454	1.11363
ebi-a-GCST90001718	ieu-a-297	Alzheimer's disease || id:ieu-a-297	BAFF-R on switched memory B cell || id:ebi-a-GCST90001718	Simple mode	9	0.0341361	0.053262	0.539503	-0.0702573	0.13853	1.03473	0.932154	1.14858
ebi-a-GCST90001926	ieu-a-297	Alzheimer's disease || id:ieu-a-297	CD127 on granulocyte || id:ebi-a-GCST90001926	Simple mode	4	0.0617001	0.0894714	0.539996	-0.113664	0.237064	1.06364	0.892558	1.26752
ebi-a-GCST90001461	ieu-a-297	Alzheimer's disease || id:ieu-a-297	Dendritic Cell Absolute Count || id:ebi-a-GCST90001461	MR Egger	3	0.12411	0.141148	0.540835	-0.15254	0.40076	1.13214	0.858525	1.49296
ebi-a-GCST90001892	ieu-a-297	Alzheimer's disease || id:ieu-a-297	CD28 on CD39+ CD4+ T cell || id:ebi-a-GCST90001892	Simple mode	4	0.0280555	0.0408886	0.541895	-0.0520863	0.108197	1.02845	0.949247	1.11427
ebi-a-GCST90001798	ieu-a-297	Alzheimer's disease || id:ieu-a-297	CD27 on CD24+ CD27+ B cell || id:ebi-a-GCST90001798	Inverse variance weighted	8	-0.0340776	0.02405	0.156498	-0.0812156	0.0130604	0.966497	0.921995	1.01315
ebi-a-GCST90001800	ieu-a-297	Alzheimer's disease || id:ieu-a-297	CD27 on IgD+ CD24+ B cell || id:ebi-a-GCST90001800	Inverse variance weighted	4	-0.0193316	0.0316944	0.541904	-0.0814525	0.0427894	0.980854	0.921776	1.04372
ebi-a-GCST90001758	ieu-a-297	Alzheimer's disease || id:ieu-a-297	CD20 on memory B cell || id:ebi-a-GCST90001758	Weighted median	3	-0.0352057	0.0578272	0.542651	-0.148547	0.0781357	0.965407	0.861959	1.08127
ebi-a-GCST90001949	ieu-a-297	Alzheimer's disease || id:ieu-a-297	CD33 on CD33dim HLA DR+ CD11b- || id:ebi-a-GCST90001949	Simple mode	6	-0.0424521	0.0651398	0.543355	-0.170126	0.0852221	0.958436	0.843558	1.08896
ebi-a-GCST90001754	ieu-a-297	Alzheimer's disease || id:ieu-a-297	CD20 on IgD- CD27- B cell || id:ebi-a-GCST90001754	Weighted mode	4	-0.0537892	0.0790044	0.544815	-0.208638	0.101059	0.947632	0.811689	1.10634
ebi-a-GCST90001500	ieu-a-297	Alzheimer's disease || id:ieu-a-297	Activated & resting CD4 regulatory T cell %CD4+ T cell || id:ebi-a-GCST90001500	Weighted median	3	-0.0182883	0.0302555	0.545537	-0.077589	0.0410125	0.981878	0.925345	1.04187
ebi-a-GCST90001801	ieu-a-297	Alzheimer's disease || id:ieu-a-297	CD27 on IgD+ CD38- unswitched memory B cell || id:ebi-a-GCST90001801	Inverse variance weighted	4	-0.0112283	0.0257543	0.662853	-0.0617067	0.0392501	0.988835	0.940159	1.04003
ebi-a-GCST90001465	ieu-a-297	Alzheimer's disease || id:ieu-a-297	CD86+ myeloid Dendritic Cell %Dendritic Cell || id:ebi-a-GCST90001465	Weighted mode	4	-0.0368667	0.0543906	0.546485	-0.143472	0.0697389	0.963805	0.866345	1.07223
ebi-a-GCST90001802	ieu-a-297	Alzheimer's disease || id:ieu-a-297	CD27 on IgD- CD38- B cell || id:ebi-a-GCST90001802	Inverse variance weighted	6	-0.0322651	0.0279698	0.248677	-0.0870859	0.0225558	0.96825	0.916598	1.02281
ebi-a-GCST90001803	ieu-a-297	Alzheimer's disease || id:ieu-a-297	CD27 on IgD- CD38+ B cell || id:ebi-a-GCST90001803	Inverse variance weighted	2	-0.0145587	0.076714	0.849482	-0.164918	0.135801	0.985547	0.847963	1.14545
ebi-a-GCST90001735	ieu-a-297	Alzheimer's disease || id:ieu-a-297	CD19 on IgD- CD38dim B cell || id:ebi-a-GCST90001735	Weighted mode	3	0.0870888	0.121647	0.548347	-0.15134	0.325517	1.09099	0.859556	1.38475
ebi-a-GCST90001804	ieu-a-297	Alzheimer's disease || id:ieu-a-297	CD27 on IgD- CD38dim B cell || id:ebi-a-GCST90001804	Inverse variance weighted	6	-0.0368318	0.024048	0.125622	-0.0839658	0.0103023	0.963838	0.919463	1.01036
ebi-a-GCST90001507	ieu-a-297	Alzheimer's disease || id:ieu-a-297	CD25++ CD45RA+ CD4 not regulatory T cell Absolute Count || id:ebi-a-GCST90001507	Simple mode	3	0.0351491	0.0492571	0.549518	-0.0613948	0.131693	1.03577	0.940452	1.14076
ebi-a-GCST90001468	ieu-a-297	Alzheimer's disease || id:ieu-a-297	CD62L- myeloid Dendritic Cell Absolute Count || id:ebi-a-GCST90001468	Weighted mode	5	-0.0348266	0.0533757	0.549689	-0.139443	0.0697898	0.965773	0.869843	1.07228
ebi-a-GCST90001508	ieu-a-297	Alzheimer's disease || id:ieu-a-297	CD25++ CD45RA+ CD4 not regulatory T cell %CD4+ T cell || id:ebi-a-GCST90001508	MR Egger	4	0.0283126	0.0397928	0.550568	-0.0496813	0.106307	1.02872	0.951533	1.11216
ebi-a-GCST90001805	ieu-a-297	Alzheimer's disease || id:ieu-a-297	CD27 on memory B cell || id:ebi-a-GCST90001805	Inverse variance weighted	6	-0.0123944	0.0296621	0.676056	-0.0705321	0.0457434	0.987682	0.931898	1.04681
ebi-a-GCST90001509	ieu-a-297	Alzheimer's disease || id:ieu-a-297	CD25++ CD45RA+ CD4 not regulatory T cell %T cell || id:ebi-a-GCST90001509	MR Egger	4	0.0291197	0.0410459	0.551606	-0.0513303	0.10957	1.02955	0.949965	1.1158
ebi-a-GCST90001806	ieu-a-297	Alzheimer's disease || id:ieu-a-297	CD27 on unswitched memory B cell || id:ebi-a-GCST90001806	Inverse variance weighted	9	-0.0185459	0.0283095	0.512397	-0.0740325	0.0369408	0.981625	0.928642	1.03763
ebi-a-GCST90002004	ieu-a-297	Alzheimer's disease || id:ieu-a-297	CCR2 on CD14+ CD16- monocyte || id:ebi-a-GCST90002004	Weighted median	3	0.0347247	0.0584803	0.552656	-0.0798967	0.149346	1.03533	0.923212	1.16107
ebi-a-GCST90001808	ieu-a-297	Alzheimer's disease || id:ieu-a-297	CD27 on switched memory B cell || id:ebi-a-GCST90001808	Inverse variance weighted	8	-0.0323658	0.0225171	0.150609	-0.0764993	0.0117678	0.968152	0.926354	1.01184
ebi-a-GCST90001969	ieu-a-297	Alzheimer's disease || id:ieu-a-297	FSC-A on Natural Killer || id:ebi-a-GCST90001969	Weighted median	3	-0.032875	0.0554048	0.55294	-0.141468	0.0757183	0.967659	0.868083	1.07866
ebi-a-GCST90001813	ieu-a-297	Alzheimer's disease || id:ieu-a-297	CD38 on IgD+ CD38dim B cell || id:ebi-a-GCST90001813	Inverse variance weighted	3	0.0817919	0.0750095	0.275528	-0.0652268	0.228811	1.08523	0.936855	1.2571
ebi-a-GCST90001815	ieu-a-297	Alzheimer's disease || id:ieu-a-297	CD38 on IgD- CD38dim B cell || id:ebi-a-GCST90001815	Inverse variance weighted	2	0.0716018	0.0878255	0.414916	-0.100536	0.24374	1.07423	0.904352	1.27601
ebi-a-GCST90001816	ieu-a-297	Alzheimer's disease || id:ieu-a-297	CD38 on naive-mature B cell || id:ebi-a-GCST90001816	Inverse variance weighted	2	0.0806871	0.0986229	0.413279	-0.112614	0.273988	1.08403	0.893496	1.3152
ebi-a-GCST90001853	ieu-a-297	Alzheimer's disease || id:ieu-a-297	CD3 on activated CD4 regulatory T cell || id:ebi-a-GCST90001853	Simple mode	3	0.0260583	0.037118	0.555355	-0.0466929	0.0988096	1.0264	0.95438	1.10386
ebi-a-GCST90001860	ieu-a-297	Alzheimer's disease || id:ieu-a-297	CD3 on CD39+ CD4+ T cell || id:ebi-a-GCST90001860	MR Egger	3	0.0527167	0.062828	0.555569	-0.0704261	0.175859	1.05413	0.931997	1.19227
ebi-a-GCST90001825	ieu-a-297	Alzheimer's disease || id:ieu-a-297	IgD on IgD+ CD38dim B cell || id:ebi-a-GCST90001825	Weighted median	3	0.0348193	0.0590738	0.55558	-0.0809653	0.150604	1.03543	0.922226	1.16254
ebi-a-GCST90001857	ieu-a-297	Alzheimer's disease || id:ieu-a-297	CD3 on activated & secreting CD4 regulatory T cell || id:ebi-a-GCST90001857	Simple mode	3	0.0268471	0.0382882	0.555791	-0.0481978	0.101892	1.02721	0.952945	1.10726
ebi-a-GCST90001463	ieu-a-297	Alzheimer's disease || id:ieu-a-297	CD62L- Dendritic Cell %Dendritic Cell || id:ebi-a-GCST90001463	MR Egger	4	-0.0608187	0.0868359	0.556196	-0.231017	0.10938	0.940994	0.793726	1.11559
ebi-a-GCST90001801	ieu-a-297	Alzheimer's disease || id:ieu-a-297	CD27 on IgD+ CD38- unswitched memory B cell || id:ebi-a-GCST90001801	Simple mode	4	0.0309353	0.0469484	0.557006	-0.0610835	0.122954	1.03142	0.940745	1.13083
ebi-a-GCST90001820	ieu-a-297	Alzheimer's disease || id:ieu-a-297	IgD on IgD+ CD24+ B cell || id:ebi-a-GCST90001820	MR Egger	3	0.451865	0.541403	0.557233	-0.609285	1.51302	1.57124	0.54374	4.5404
ebi-a-GCST90001659	ieu-a-297	Alzheimer's disease || id:ieu-a-297	CD39+ CD4+ T cell %CD4+ T cell || id:ebi-a-GCST90001659	Simple mode	6	-0.0233113	0.0370928	0.55729	-0.0960131	0.0493905	0.976958	0.908452	1.05063
ebi-a-GCST90001854	ieu-a-297	Alzheimer's disease || id:ieu-a-297	CD3 on CD39+ activated CD4 regulatory T cell || id:ebi-a-GCST90001854	Weighted median	4	0.0148	0.0253044	0.558628	-0.0347965	0.0643966	1.01491	0.965802	1.06652
ebi-a-GCST90002102	ieu-a-297	Alzheimer's disease || id:ieu-a-297	CD45RA on resting CD4 regulatory T cell || id:ebi-a-GCST90002102	Simple mode	6	-0.0285408	0.0455945	0.558795	-0.117906	0.0608244	0.971863	0.88878	1.06271
ebi-a-GCST90001819	ieu-a-297	Alzheimer's disease || id:ieu-a-297	CD38 on transitional B cell || id:ebi-a-GCST90001819	Inverse variance weighted	4	0.0647594	0.0600183	0.28059	-0.0528764	0.182395	1.0669	0.948497	1.20009
ebi-a-GCST90001748	ieu-a-297	Alzheimer's disease || id:ieu-a-297	CD20 on IgD+ CD38- B cell || id:ebi-a-GCST90001748	Weighted mode	4	-0.055057	0.0843081	0.56031	-0.220301	0.110187	0.946431	0.802277	1.11649
ebi-a-GCST90001820	ieu-a-297	Alzheimer's disease || id:ieu-a-297	IgD on IgD+ CD24+ B cell || id:ebi-a-GCST90001820	Inverse variance weighted	3	-0.145715	0.140312	0.299035	-0.420727	0.129297	0.864404	0.656569	1.13803
ebi-a-GCST90001842	ieu-a-297	Alzheimer's disease || id:ieu-a-297	CD3 on Naive CD4+ T cell || id:ebi-a-GCST90001842	Weighted median	4	0.0128487	0.0221147	0.561239	-0.0304961	0.0561934	1.01293	0.969964	1.0578
ebi-a-GCST90001832	ieu-a-297	Alzheimer's disease || id:ieu-a-297	CD62L on CD62L+ plasmacytoid Dendritic Cell || id:ebi-a-GCST90001832	Weighted median	3	0.028291	0.0488823	0.562752	-0.0675182	0.1241	1.0287	0.934711	1.13213
ebi-a-GCST90001480	ieu-a-297	Alzheimer's disease || id:ieu-a-297	Resting CD4 regulatory T cell Absolute Count || id:ebi-a-GCST90001480	Weighted median	3	-0.0180421	0.0312439	0.563628	-0.0792803	0.043196	0.98212	0.923781	1.04414
ebi-a-GCST90002005	ieu-a-297	Alzheimer's disease || id:ieu-a-297	CD16 on CD14+ CD16+ monocyte || id:ebi-a-GCST90002005	Weighted mode	4	0.0345722	0.0538394	0.566483	-0.0709531	0.140098	1.03518	0.931506	1.15039
ebi-a-GCST90001798	ieu-a-297	Alzheimer's disease || id:ieu-a-297	CD27 on CD24+ CD27+ B cell || id:ebi-a-GCST90001798	Weighted mode	8	-0.0167909	0.0279183	0.566512	-0.0715107	0.0379289	0.983349	0.930986	1.03866
ebi-a-GCST90002040	ieu-a-297	Alzheimer's disease || id:ieu-a-297	CD80 on granulocyte || id:ebi-a-GCST90002040	Weighted mode	3	0.0484359	0.0714399	0.567698	-0.0915864	0.188458	1.04963	0.912483	1.20739
ebi-a-GCST90001619	ieu-a-297	Alzheimer's disease || id:ieu-a-297	HLA DR+ T cell%T cell || id:ebi-a-GCST90001619	Simple mode	3	-0.0367578	0.0543123	0.568325	-0.14321	0.0696944	0.96391	0.866572	1.07218
ebi-a-GCST90001821	ieu-a-297	Alzheimer's disease || id:ieu-a-297	IgD on IgD+ CD24- B cell || id:ebi-a-GCST90001821	Weighted median	3	0.0352184	0.061743	0.568404	-0.0857979	0.156235	1.03585	0.91778	1.1691
ebi-a-GCST90001789	ieu-a-297	Alzheimer's disease || id:ieu-a-297	CD25 on IgD- CD38dim B cell || id:ebi-a-GCST90001789	Simple mode	4	0.0411886	0.0646001	0.569068	-0.0854276	0.167805	1.04205	0.91812	1.18271
ebi-a-GCST90001821	ieu-a-297	Alzheimer's disease || id:ieu-a-297	IgD on IgD+ CD24- B cell || id:ebi-a-GCST90001821	Inverse variance weighted	3	0.0343649	0.0528889	0.515849	-0.0692973	0.138027	1.03496	0.933049	1.14801
ebi-a-GCST90001858	ieu-a-297	Alzheimer's disease || id:ieu-a-297	CD3 on CD45RA+ CD4+ T cell || id:ebi-a-GCST90001858	Weighted mode	4	0.0156987	0.0246831	0.569973	-0.0326802	0.0640775	1.01582	0.967848	1.06618
ebi-a-GCST90001743	ieu-a-297	Alzheimer's disease || id:ieu-a-297	CD20 on B cell || id:ebi-a-GCST90001743	Weighted mode	3	-0.0606545	0.0904624	0.571599	-0.237961	0.116652	0.941148	0.788234	1.12373
ebi-a-GCST90001493	ieu-a-297	Alzheimer's disease || id:ieu-a-297	Secreting CD4 regulatory T cell %CD4 regulatory T cell || id:ebi-a-GCST90001493	Weighted mode	4	0.02035	0.0322151	0.57244	-0.0427916	0.0834916	1.02056	0.958111	1.08708
ebi-a-GCST90001752	ieu-a-297	Alzheimer's disease || id:ieu-a-297	CD20 on IgD+ CD38dim B cell || id:ebi-a-GCST90001752	Weighted median	7	0.0270944	0.0480562	0.572886	-0.0670957	0.121284	1.02746	0.935106	1.12895
ebi-a-GCST90001458	ieu-a-297	Alzheimer's disease || id:ieu-a-297	Myeloid Dendritic Cell Absolute Count || id:ebi-a-GCST90001458	MR Egger	4	-0.0612122	0.0920849	0.574609	-0.241699	0.119274	0.940624	0.785293	1.12668
ebi-a-GCST90001924	ieu-a-297	Alzheimer's disease || id:ieu-a-297	CD127 on CD28+ CD4+ T cell || id:ebi-a-GCST90001924	Simple mode	3	0.0536059	0.0807063	0.574886	-0.104578	0.21179	1.05507	0.900704	1.23589
ebi-a-GCST90001969	ieu-a-297	Alzheimer's disease || id:ieu-a-297	FSC-A on Natural Killer || id:ebi-a-GCST90001969	MR Egger	3	0.0966696	0.122623	0.574995	-0.143671	0.33701	1.1015	0.866173	1.40075
ebi-a-GCST90001804	ieu-a-297	Alzheimer's disease || id:ieu-a-297	CD27 on IgD- CD38dim B cell || id:ebi-a-GCST90001804	Weighted mode	6	-0.0169674	0.028545	0.578114	-0.0729156	0.0389809	0.983176	0.929679	1.03975
ebi-a-GCST90002024	ieu-a-297	Alzheimer's disease || id:ieu-a-297	CD4 on naive CD4+ T cell || id:ebi-a-GCST90002024	Weighted mode	4	-0.0534	0.0859595	0.578459	-0.22188	0.115081	0.948001	0.801011	1.12196
ebi-a-GCST90001824	ieu-a-297	Alzheimer's disease || id:ieu-a-297	IgD on IgD+ CD38+ B cell || id:ebi-a-GCST90001824	Inverse variance weighted	4	0.00124332	0.0528516	0.981232	-0.102346	0.104833	1.00124	0.902717	1.11052
ebi-a-GCST90002040	ieu-a-297	Alzheimer's disease || id:ieu-a-297	CD80 on granulocyte || id:ebi-a-GCST90002040	MR Egger	3	-0.167526	0.215953	0.579971	-0.590795	0.255742	0.845754	0.553887	1.29142
ebi-a-GCST90002087	ieu-a-297	Alzheimer's disease || id:ieu-a-297	CD11c on myeloid Dendritic Cell || id:ebi-a-GCST90002087	MR Egger	4	-0.397685	0.611958	0.582456	-1.59712	0.801754	0.671874	0.202478	2.22945
ebi-a-GCST90001793	ieu-a-297	Alzheimer's disease || id:ieu-a-297	CD25 on switched memory B cell || id:ebi-a-GCST90001793	Weighted mode	3	0.0321645	0.0495595	0.582906	-0.064972	0.129301	1.03269	0.937094	1.13803
ebi-a-GCST90002004	ieu-a-297	Alzheimer's disease || id:ieu-a-297	CCR2 on CD14+ CD16- monocyte || id:ebi-a-GCST90002004	Simple mode	3	-0.0747517	0.116112	0.585684	-0.302332	0.152829	0.927974	0.739093	1.16513
ebi-a-GCST90001558	ieu-a-297	Alzheimer's disease || id:ieu-a-297	Terminally Differentiated CD8+ T cell %CD8+ T cell || id:ebi-a-GCST90001558	Simple mode	4	0.034087	0.0560347	0.58594	-0.0757409	0.143915	1.03467	0.927056	1.15479
ebi-a-GCST90001544	ieu-a-297	Alzheimer's disease || id:ieu-a-297	Effector Memory CD4+ T cell %T cell || id:ebi-a-GCST90001544	Simple mode	3	0.0625139	0.0973106	0.586415	-0.128215	0.253243	1.06451	0.879664	1.2882
ebi-a-GCST90001825	ieu-a-297	Alzheimer's disease || id:ieu-a-297	IgD on IgD+ CD38dim B cell || id:ebi-a-GCST90001825	Inverse variance weighted	3	0.0341012	0.0516344	0.508975	-0.0671022	0.135305	1.03469	0.9351	1.14489
ebi-a-GCST90001748	ieu-a-297	Alzheimer's disease || id:ieu-a-297	CD20 on IgD+ CD38- B cell || id:ebi-a-GCST90001748	Weighted median	4	-0.0379477	0.0699426	0.587436	-0.175035	0.0991397	0.962763	0.839428	1.10422
ebi-a-GCST90001660	ieu-a-297	Alzheimer's disease || id:ieu-a-297	CD39+ CD4+ T cell Absolute Count || id:ebi-a-GCST90001660	Simple mode	6	-0.0216121	0.0373361	0.587784	-0.0947908	0.0515666	0.97862	0.909563	1.05292
ebi-a-GCST90001485	ieu-a-297	Alzheimer's disease || id:ieu-a-297	CD39+ resting CD4 regulatory T cell %CD4 regulatory T cell || id:ebi-a-GCST90001485	Weighted median	10	-0.00918211	0.0170031	0.589179	-0.0425081	0.0241439	0.99086	0.958383	1.02444
ebi-a-GCST90001588	ieu-a-297	Alzheimer's disease || id:ieu-a-297	T/B cell || id:ebi-a-GCST90001588	Weighted median	3	0.0485081	0.0899277	0.589602	-0.12775	0.224766	1.0497	0.880073	1.25203
ebi-a-GCST90002077	ieu-a-297	Alzheimer's disease || id:ieu-a-297	SSC-A on HLA DR+ Natural Killer || id:ebi-a-GCST90002077	Simple mode	3	0.0477066	0.0750172	0.589879	-0.0993271	0.19474	1.04886	0.905447	1.215
ebi-a-GCST90001853	ieu-a-297	Alzheimer's disease || id:ieu-a-297	CD3 on activated CD4 regulatory T cell || id:ebi-a-GCST90001853	Weighted mode	3	0.0161292	0.0254327	0.590819	-0.0337189	0.0659773	1.01626	0.966843	1.0682
ebi-a-GCST90001500	ieu-a-297	Alzheimer's disease || id:ieu-a-297	Activated & resting CD4 regulatory T cell %CD4+ T cell || id:ebi-a-GCST90001500	Simple mode	3	0.0468574	0.0739047	0.590908	-0.0979959	0.191711	1.04797	0.906653	1.21132
ebi-a-GCST90001700	ieu-a-297	Alzheimer's disease || id:ieu-a-297	CD45RA+ CD28- CD8+ T cell %T cell || id:ebi-a-GCST90001700	Weighted median	20	-0.000477537	0.000891343	0.592131	-0.00222457	0.0012695	0.999523	0.997778	1.00127
ebi-a-GCST90001828	ieu-a-297	Alzheimer's disease || id:ieu-a-297	IgD on transitional B cell || id:ebi-a-GCST90001828	Inverse variance weighted	4	-0.0120339	0.0825025	0.884031	-0.173739	0.149671	0.988038	0.840516	1.16145
ebi-a-GCST90001468	ieu-a-297	Alzheimer's disease || id:ieu-a-297	CD62L- myeloid Dendritic Cell Absolute Count || id:ebi-a-GCST90001468	Simple mode	5	-0.0377776	0.0651547	0.593131	-0.165481	0.0899256	0.962927	0.847486	1.09409
ebi-a-GCST90001758	ieu-a-297	Alzheimer's disease || id:ieu-a-297	CD20 on memory B cell || id:ebi-a-GCST90001758	Weighted mode	3	-0.0440591	0.0700612	0.593686	-0.181379	0.0932609	0.956897	0.834119	1.09775
ebi-a-GCST90001819	ieu-a-297	Alzheimer's disease || id:ieu-a-297	CD38 on transitional B cell || id:ebi-a-GCST90001819	Weighted mode	4	0.0498117	0.0837209	0.593753	-0.114281	0.213905	1.05107	0.892007	1.2385
ebi-a-GCST90001465	ieu-a-297	Alzheimer's disease || id:ieu-a-297	CD86+ myeloid Dendritic Cell %Dendritic Cell || id:ebi-a-GCST90001465	Simple mode	4	-0.0484426	0.0814991	0.594092	-0.208181	0.111296	0.952712	0.81206	1.11773
ebi-a-GCST90001458	ieu-a-297	Alzheimer's disease || id:ieu-a-297	Myeloid Dendritic Cell Absolute Count || id:ebi-a-GCST90001458	Simple mode	4	-0.0403017	0.0678145	0.594152	-0.173218	0.0926146	0.9605	0.840954	1.09704
ebi-a-GCST90001970	ieu-a-297	Alzheimer's disease || id:ieu-a-297	FSC-A on HLA DR+ Natural Killer || id:ebi-a-GCST90001970	Simple mode	4	0.0470604	0.0791939	0.594182	-0.10816	0.20228	1.04819	0.897484	1.22419
ebi-a-GCST90001760	ieu-a-297	Alzheimer's disease || id:ieu-a-297	CD20 on unswitched memory B cell || id:ebi-a-GCST90001760	Weighted median	3	-0.0329959	0.0621288	0.595358	-0.154768	0.0887766	0.967543	0.856614	1.09284
ebi-a-GCST90001755	ieu-a-297	Alzheimer's disease || id:ieu-a-297	CD20 on IgD- CD38- B cell || id:ebi-a-GCST90001755	Weighted mode	3	-0.0455845	0.0729258	0.595731	-0.188519	0.0973501	0.955439	0.828185	1.10225
ebi-a-GCST90001829	ieu-a-297	Alzheimer's disease || id:ieu-a-297	BAFF-R on B cell || id:ebi-a-GCST90001829	Inverse variance weighted	8	-0.040367	0.0169562	0.0172812	-0.0736011	-0.00713294	0.960437	0.929042	0.992892
ebi-a-GCST90001745	ieu-a-297	Alzheimer's disease || id:ieu-a-297	CD20 on CD24+ CD27+ B cell || id:ebi-a-GCST90001745	Simple mode	5	-0.0404415	0.0706475	0.597662	-0.17891	0.0980276	0.960365	0.836181	1.10299
ebi-a-GCST90001831	ieu-a-297	Alzheimer's disease || id:ieu-a-297	CD62L on CD62L+ myeloid Dendritic Cell || id:ebi-a-GCST90001831	Inverse variance weighted	2	-0.00529958	0.0586882	0.928048	-0.120328	0.109729	0.994714	0.886629	1.11598
ebi-a-GCST90001588	ieu-a-297	Alzheimer's disease || id:ieu-a-297	T/B cell || id:ebi-a-GCST90001588	Simple mode	3	0.075186	0.121286	0.598536	-0.162535	0.312907	1.07808	0.849986	1.36739
ebi-a-GCST90001883	ieu-a-297	Alzheimer's disease || id:ieu-a-297	CD16-CD56 on Natural Killer T || id:ebi-a-GCST90001883	Simple mode	4	0.0441164	0.0751984	0.598652	-0.103272	0.191505	1.0451	0.901881	1.21107
ebi-a-GCST90001924	ieu-a-297	Alzheimer's disease || id:ieu-a-297	CD127 on CD28+ CD4+ T cell || id:ebi-a-GCST90001924	Weighted mode	3	0.0478395	0.0773019	0.599101	-0.103672	0.199351	1.049	0.901521	1.22061
ebi-a-GCST90001842	ieu-a-297	Alzheimer's disease || id:ieu-a-297	CD3 on Naive CD4+ T cell || id:ebi-a-GCST90001842	Weighted mode	4	0.0141927	0.024281	0.599924	-0.0333982	0.0617835	1.01429	0.967153	1.06373
ebi-a-GCST90002077	ieu-a-297	Alzheimer's disease || id:ieu-a-297	SSC-A on HLA DR+ Natural Killer || id:ebi-a-GCST90002077	Weighted mode	3	0.0470062	0.0761593	0.600003	-0.102266	0.196278	1.04813	0.902789	1.21687
ebi-a-GCST90002040	ieu-a-297	Alzheimer's disease || id:ieu-a-297	CD80 on granulocyte || id:ebi-a-GCST90002040	Simple mode	3	0.0498375	0.0809816	0.600978	-0.108886	0.208562	1.0511	0.896832	1.2319
ebi-a-GCST90001637	ieu-a-297	Alzheimer's disease || id:ieu-a-297	CD4-CD8- Natural Killer T %T cell || id:ebi-a-GCST90001637	MR Egger	5	0.0960898	0.165064	0.601337	-0.227436	0.419616	1.10086	0.796573	1.52138
ebi-a-GCST90001832	ieu-a-297	Alzheimer's disease || id:ieu-a-297	CD62L on CD62L+ plasmacytoid Dendritic Cell || id:ebi-a-GCST90001832	Inverse variance weighted	3	0.00990334	0.0696417	0.886919	-0.126594	0.146401	1.00995	0.881091	1.15766
ebi-a-GCST90001842	ieu-a-297	Alzheimer's disease || id:ieu-a-297	CD3 on Naive CD4+ T cell || id:ebi-a-GCST90001842	Simple mode	4	0.0286623	0.0494796	0.603036	-0.0683177	0.125642	1.02908	0.933964	1.13388
ebi-a-GCST90001854	ieu-a-297	Alzheimer's disease || id:ieu-a-297	CD3 on CD39+ activated CD4 regulatory T cell || id:ebi-a-GCST90001854	Weighted mode	4	0.015038	0.0260235	0.603877	-0.0359681	0.066044	1.01515	0.964671	1.06827
ebi-a-GCST90001759	ieu-a-297	Alzheimer's disease || id:ieu-a-297	CD20 on naive-mature B cell || id:ebi-a-GCST90001759	Weighted median	6	0.0279117	0.0539476	0.604886	-0.0778255	0.133649	1.0283	0.925126	1.14299
ebi-a-GCST90001833	ieu-a-297	Alzheimer's disease || id:ieu-a-297	CD62L on CD62L+ Dendritic Cell || id:ebi-a-GCST90001833	Inverse variance weighted	2	0.0960949	0.0995974	0.334629	-0.0991161	0.291306	1.10086	0.905638	1.33817
ebi-a-GCST90001582	ieu-a-297	Alzheimer's disease || id:ieu-a-297	CD14+ CD16- monocyte Absolute Count || id:ebi-a-GCST90001582	Weighted median	3	-0.0417676	0.0809687	0.60596	-0.200466	0.116931	0.959093	0.818349	1.12404
ebi-a-GCST90001458	ieu-a-297	Alzheimer's disease || id:ieu-a-297	Myeloid Dendritic Cell Absolute Count || id:ebi-a-GCST90001458	Weighted mode	4	-0.0374541	0.0653265	0.606575	-0.165494	0.0905859	0.963239	0.847475	1.09482
ebi-a-GCST90001947	ieu-a-297	Alzheimer's disease || id:ieu-a-297	CD33 on CD33+ HLA DR+ CD14dim || id:ebi-a-GCST90001947	Simple mode	4	-0.0410621	0.0716845	0.606885	-0.181564	0.0994396	0.95977	0.833965	1.10455
ebi-a-GCST90001743	ieu-a-297	Alzheimer's disease || id:ieu-a-297	CD20 on B cell || id:ebi-a-GCST90001743	Weighted median	3	-0.034456	0.0669955	0.60704	-0.165767	0.0968553	0.966131	0.847243	1.1017
ebi-a-GCST90001671	ieu-a-297	Alzheimer's disease || id:ieu-a-297	CD39+ CD8+ T cell %CD8+ T cell || id:ebi-a-GCST90001671	MR Egger	4	0.0178787	0.0296701	0.60801	-0.0402746	0.076032	1.01804	0.960526	1.079
ebi-a-GCST90001857	ieu-a-297	Alzheimer's disease || id:ieu-a-297	CD3 on activated & secreting CD4 regulatory T cell || id:ebi-a-GCST90001857	Weighted mode	3	0.0152104	0.0252576	0.608216	-0.0342946	0.0647153	1.01533	0.966287	1.06686
ebi-a-GCST90001802	ieu-a-297	Alzheimer's disease || id:ieu-a-297	CD27 on IgD- CD38- B cell || id:ebi-a-GCST90001802	Weighted mode	6	-0.0191438	0.0350378	0.608295	-0.0878179	0.0495303	0.981038	0.915928	1.05078
ebi-a-GCST90001834	ieu-a-297	Alzheimer's disease || id:ieu-a-297	CD62L on monocyte || id:ebi-a-GCST90001834	Inverse variance weighted	2	-0.0499656	0.096045	0.602903	-0.238214	0.138283	0.951262	0.788034	1.1483
ebi-a-GCST90001838	ieu-a-297	Alzheimer's disease || id:ieu-a-297	CD3 on naive CD8+ T cell || id:ebi-a-GCST90001838	Inverse variance weighted	4	0.00162687	0.0304014	0.957323	-0.0579598	0.0612136	1.00163	0.943688	1.06313
ebi-a-GCST90001819	ieu-a-297	Alzheimer's disease || id:ieu-a-297	CD38 on transitional B cell || id:ebi-a-GCST90001819	Simple mode	4	0.0515223	0.0908135	0.610161	-0.126472	0.229517	1.05287	0.881199	1.25799
ebi-a-GCST90001635	ieu-a-297	Alzheimer's disease || id:ieu-a-297	CD8dim Natural Killer T %lymphocyte || id:ebi-a-GCST90001635	Weighted median	6	-0.0328497	0.0644633	0.61034	-0.159198	0.0934984	0.967684	0.852828	1.09801
ebi-a-GCST90001618	ieu-a-297	Alzheimer's disease || id:ieu-a-297	HLA DR+ T cell Absolute Count || id:ebi-a-GCST90001618	Simple mode	4	-0.0283333	0.0499928	0.610518	-0.126319	0.0696526	0.972064	0.881333	1.07214
ebi-a-GCST90002024	ieu-a-297	Alzheimer's disease || id:ieu-a-297	CD4 on naive CD4+ T cell || id:ebi-a-GCST90002024	Simple mode	4	-0.0534	0.0943764	0.611075	-0.238378	0.131578	0.948001	0.787905	1.14063
ebi-a-GCST90001896	ieu-a-297	Alzheimer's disease || id:ieu-a-297	CD28 on CD28+ CD45RA+ CD8+ T cell || id:ebi-a-GCST90001896	Weighted mode	3	0.0213768	0.0358785	0.611748	-0.048945	0.0916986	1.02161	0.952233	1.09603
ebi-a-GCST90001996	ieu-a-297	Alzheimer's disease || id:ieu-a-297	CX3CR1 on CD14+ CD16+ monocyte || id:ebi-a-GCST90001996	MR Egger	3	0.0525405	0.0752567	0.611991	-0.0949627	0.200044	1.05395	0.909407	1.22146
ebi-a-GCST90001755	ieu-a-297	Alzheimer's disease || id:ieu-a-297	CD20 on IgD- CD38- B cell || id:ebi-a-GCST90001755	Weighted median	3	-0.0311268	0.0614555	0.61251	-0.15158	0.0893259	0.969353	0.85935	1.09344
ebi-a-GCST90001839	ieu-a-297	Alzheimer's disease || id:ieu-a-297	CD3 on Effector Memory CD8+ T cell || id:ebi-a-GCST90001839	Inverse variance weighted	2	-0.0138511	0.0555295	0.803024	-0.122689	0.0949868	0.986244	0.884539	1.09964
ebi-a-GCST90001840	ieu-a-297	Alzheimer's disease || id:ieu-a-297	CD3 on Terminally Differentiated CD8+ T cell || id:ebi-a-GCST90001840	Inverse variance weighted	2	0.00411814	0.060292	0.945544	-0.114054	0.12229	1.00413	0.89221	1.13008
ebi-a-GCST90001841	ieu-a-297	Alzheimer's disease || id:ieu-a-297	CD3 on Central Memory CD4+ T cell || id:ebi-a-GCST90001841	Inverse variance weighted	3	0.00105739	0.0314875	0.973211	-0.0606581	0.0627729	1.00106	0.941145	1.06479
ebi-a-GCST90002032	ieu-a-297	Alzheimer's disease || id:ieu-a-297	CD39 on CD39+ CD4+ T cell || id:ebi-a-GCST90002032	MR Egger	5	-0.0131329	0.0233673	0.613359	-0.0589328	0.0326671	0.986953	0.94277	1.03321
ebi-a-GCST90001745	ieu-a-297	Alzheimer's disease || id:ieu-a-297	CD20 on CD24+ CD27+ B cell || id:ebi-a-GCST90001745	MR Egger	5	0.129542	0.230587	0.613496	-0.322409	0.581493	1.13831	0.724402	1.78871
ebi-a-GCST90001491	ieu-a-297	Alzheimer's disease || id:ieu-a-297	CD39+ activated CD4 regulatory T cell %CD4 regulatory T cell || id:ebi-a-GCST90001491	Simple mode	6	-0.022151	0.0411825	0.613732	-0.102869	0.0585667	0.978092	0.902245	1.06032
ebi-a-GCST90001842	ieu-a-297	Alzheimer's disease || id:ieu-a-297	CD3 on Naive CD4+ T cell || id:ebi-a-GCST90001842	Inverse variance weighted	4	0.00716079	0.0237978	0.76349	-0.039483	0.0538045	1.00719	0.961286	1.05528
ebi-a-GCST90001957	ieu-a-297	Alzheimer's disease || id:ieu-a-297	CD33 on CD33+ HLA DR+ CD14- || id:ebi-a-GCST90001957	Simple mode	4	-0.0387768	0.0697748	0.617144	-0.175535	0.0979818	0.961965	0.839008	1.10294
ebi-a-GCST90002005	ieu-a-297	Alzheimer's disease || id:ieu-a-297	CD16 on CD14+ CD16+ monocyte || id:ebi-a-GCST90002005	Simple mode	4	0.0435341	0.0784944	0.617825	-0.110315	0.197383	1.0445	0.895552	1.21821
ebi-a-GCST90001843	ieu-a-297	Alzheimer's disease || id:ieu-a-297	CD3 on Effector Memory CD4+ T cell || id:ebi-a-GCST90001843	Inverse variance weighted	2	0.0127935	0.0318996	0.68838	-0.0497297	0.0753167	1.01288	0.951487	1.07823
ebi-a-GCST90002087	ieu-a-297	Alzheimer's disease || id:ieu-a-297	CD11c on myeloid Dendritic Cell || id:ebi-a-GCST90002087	Simple mode	4	-0.0864024	0.156403	0.619145	-0.392953	0.220148	0.917225	0.675061	1.24626
ebi-a-GCST90001650	ieu-a-297	Alzheimer's disease || id:ieu-a-297	HLA DR+ Natural Killer %CD3- lymphocyte || id:ebi-a-GCST90001650	MR Egger	5	0.0471263	0.0853104	0.619159	-0.120082	0.214335	1.04825	0.886848	1.23904
ebi-a-GCST90001669	ieu-a-297	Alzheimer's disease || id:ieu-a-297	CD28+ CD45RA- CD8dim T cell Absolute Count || id:ebi-a-GCST90001669	Weighted median	3	0.0168661	0.0339406	0.619239	-0.0496575	0.0833896	1.01701	0.951555	1.08697
ebi-a-GCST90001681	ieu-a-297	Alzheimer's disease || id:ieu-a-297	CD25++ CD8+ T cell Absolute Count || id:ebi-a-GCST90001681	Weighted median	3	0.0248972	0.0501209	0.619371	-0.0733398	0.123134	1.02521	0.929285	1.13104
ebi-a-GCST90001845	ieu-a-297	Alzheimer's disease || id:ieu-a-297	CD3 on CD45RA- CD4+ T cell || id:ebi-a-GCST90001845	Inverse variance weighted	2	-0.000350554	0.0488279	0.994272	-0.0960533	0.0953522	0.99965	0.908416	1.10005
ebi-a-GCST90001883	ieu-a-297	Alzheimer's disease || id:ieu-a-297	CD16-CD56 on Natural Killer T || id:ebi-a-GCST90001883	Weighted mode	4	-0.0304575	0.055183	0.619446	-0.138616	0.0777011	0.970002	0.870562	1.0808
ebi-a-GCST90001484	ieu-a-297	Alzheimer's disease || id:ieu-a-297	CD39+ resting CD4 regulatory T cell %resting CD4 regulatory T cell || id:ebi-a-GCST90001484	Weighted median	7	-0.00801958	0.0162023	0.620624	-0.039776	0.0237369	0.992012	0.961005	1.02402
ebi-a-GCST90001748	ieu-a-297	Alzheimer's disease || id:ieu-a-297	CD20 on IgD+ CD38- B cell || id:ebi-a-GCST90001748	Simple mode	4	-0.0496861	0.0904742	0.621121	-0.227015	0.127643	0.951528	0.796908	1.13615
ebi-a-GCST90001846	ieu-a-297	Alzheimer's disease || id:ieu-a-297	CD3 on Central Memory CD8+ T cell || id:ebi-a-GCST90001846	Inverse variance weighted	3	-0.0143115	0.041095	0.727649	-0.0948577	0.0662347	0.98579	0.909502	1.06848
ebi-a-GCST90001847	ieu-a-297	Alzheimer's disease || id:ieu-a-297	CD3 on HLA DR+ T cell || id:ebi-a-GCST90001847	Inverse variance weighted	2	-0.00773001	0.0379704	0.838682	-0.0821519	0.0666919	0.9923	0.921132	1.06897
ebi-a-GCST90001755	ieu-a-297	Alzheimer's disease || id:ieu-a-297	CD20 on IgD- CD38- B cell || id:ebi-a-GCST90001755	MR Egger	3	1.55755	2.30525	0.621721	-2.96073	6.07584	4.74719	0.051781	435.213
ebi-a-GCST90001849	ieu-a-297	Alzheimer's disease || id:ieu-a-297	CD3 on HLA DR+ CD4+ T cell || id:ebi-a-GCST90001849	Inverse variance weighted	2	0.00887388	0.0356004	0.803157	-0.0609028	0.0786506	1.00891	0.940915	1.08183
ebi-a-GCST90002121	ieu-a-297	Alzheimer's disease || id:ieu-a-297	CD8 on CD39+ CD8+ T cell || id:ebi-a-GCST90002121	Simple mode	3	0.0496792	0.0860301	0.621973	-0.11894	0.218298	1.05093	0.887861	1.24396
ebi-a-GCST90001648	ieu-a-297	Alzheimer's disease || id:ieu-a-297	HLA DR+ Natural Killer Absolute Count || id:ebi-a-GCST90001648	MR Egger	4	-0.0775962	0.134418	0.622077	-0.341056	0.185863	0.925338	0.711019	1.20426
ebi-a-GCST90001851	ieu-a-297	Alzheimer's disease || id:ieu-a-297	CD3 on T cell || id:ebi-a-GCST90001851	Inverse variance weighted	2	0.0109973	0.0410381	0.788717	-0.0694375	0.091432	1.01106	0.932918	1.09574
ebi-a-GCST90001853	ieu-a-297	Alzheimer's disease || id:ieu-a-297	CD3 on activated CD4 regulatory T cell || id:ebi-a-GCST90001853	Inverse variance weighted	3	0.00845889	0.0256803	0.741859	-0.0418744	0.0587922	1.00849	0.95899	1.06055
ebi-a-GCST90001854	ieu-a-297	Alzheimer's disease || id:ieu-a-297	CD3 on CD39+ activated CD4 regulatory T cell || id:ebi-a-GCST90001854	Inverse variance weighted	4	0.0154333	0.0240234	0.520597	-0.0316527	0.0625192	1.01555	0.968843	1.06451
ebi-a-GCST90001432	ieu-a-297	Alzheimer's disease || id:ieu-a-297	Unswitched memory B cell %lymphocyte || id:ebi-a-GCST90001432	Weighted median	3	-0.0479035	0.0979872	0.62493	-0.239958	0.144151	0.953226	0.786661	1.15506
ebi-a-GCST90001855	ieu-a-297	Alzheimer's disease || id:ieu-a-297	CD3 on secreting CD4 regulatory T cell || id:ebi-a-GCST90001855	Inverse variance weighted	3	0.000261216	0.027227	0.992345	-0.0531037	0.0536262	1.00026	0.948282	1.05509
ebi-a-GCST90001856	ieu-a-297	Alzheimer's disease || id:ieu-a-297	CD3 on CD39+ secreting CD4 regulatory T cell || id:ebi-a-GCST90001856	Inverse variance weighted	3	0.00629808	0.0420992	0.88108	-0.0762164	0.0888126	1.00632	0.926616	1.09288
ebi-a-GCST90001541	ieu-a-297	Alzheimer's disease || id:ieu-a-297	Naive CD4+ T cell %CD4+ T cell || id:ebi-a-GCST90001541	Weighted mode	3	0.0424715	0.0744848	0.626056	-0.103519	0.188462	1.04339	0.901659	1.20739
ebi-a-GCST90001793	ieu-a-297	Alzheimer's disease || id:ieu-a-297	CD25 on switched memory B cell || id:ebi-a-GCST90001793	Simple mode	3	0.0340827	0.0600467	0.627524	-0.0836088	0.151774	1.03467	0.919791	1.1639
ebi-a-GCST90001956	ieu-a-297	Alzheimer's disease || id:ieu-a-297	CD33 on CD33+ HLA DR+ || id:ebi-a-GCST90001956	Simple mode	4	-0.0388739	0.0721991	0.627668	-0.180384	0.102636	0.961872	0.834949	1.10809
ebi-a-GCST90001747	ieu-a-297	Alzheimer's disease || id:ieu-a-297	CD20 on IgD+ CD24- B cell || id:ebi-a-GCST90001747	Weighted median	4	0.0265838	0.0549454	0.628512	-0.0811091	0.134277	1.02694	0.922093	1.14371
ebi-a-GCST90001821	ieu-a-297	Alzheimer's disease || id:ieu-a-297	IgD on IgD+ CD24- B cell || id:ebi-a-GCST90001821	Simple mode	3	0.0398015	0.070514	0.62931	-0.098406	0.178009	1.0406	0.906281	1.19484
ebi-a-GCST90001857	ieu-a-297	Alzheimer's disease || id:ieu-a-297	CD3 on activated & secreting CD4 regulatory T cell || id:ebi-a-GCST90001857	Inverse variance weighted	3	0.0079061	0.0253484	0.755119	-0.0417768	0.057589	1.00794	0.959084	1.05928
ebi-a-GCST90001789	ieu-a-297	Alzheimer's disease || id:ieu-a-297	CD25 on IgD- CD38dim B cell || id:ebi-a-GCST90001789	Weighted mode	4	0.0305325	0.0571394	0.630162	-0.0814607	0.142526	1.031	0.921769	1.15318
ebi-a-GCST90001793	ieu-a-297	Alzheimer's disease || id:ieu-a-297	CD25 on switched memory B cell || id:ebi-a-GCST90001793	Weighted median	3	0.0225297	0.0468953	0.630924	-0.069385	0.114444	1.02279	0.932967	1.12125
ebi-a-GCST90001858	ieu-a-297	Alzheimer's disease || id:ieu-a-297	CD3 on CD45RA+ CD4+ T cell || id:ebi-a-GCST90001858	Inverse variance weighted	4	0.0152409	0.0325281	0.639395	-0.0485142	0.078996	1.01536	0.952644	1.0822
ebi-a-GCST90002078	ieu-a-297	Alzheimer's disease || id:ieu-a-297	SSC-A on granulocyte || id:ebi-a-GCST90002078	MR Egger	4	0.172715	0.308196	0.631602	-0.431348	0.776778	1.18853	0.649633	2.17446
ebi-a-GCST90001622	ieu-a-297	Alzheimer's disease || id:ieu-a-297	Natural Killer T %T cell || id:ebi-a-GCST90001622	Weighted mode	6	0.0489214	0.0959601	0.631883	-0.13916	0.237003	1.05014	0.870089	1.26745
ebi-a-GCST90001669	ieu-a-297	Alzheimer's disease || id:ieu-a-297	CD28+ CD45RA- CD8dim T cell Absolute Count || id:ebi-a-GCST90001669	Simple mode	3	0.0303201	0.0542054	0.6322	-0.0759225	0.136563	1.03078	0.926888	1.14633
ebi-a-GCST90001859	ieu-a-297	Alzheimer's disease || id:ieu-a-297	CD3 on CD8+ T cell || id:ebi-a-GCST90001859	Inverse variance weighted	2	0.00710662	0.0368636	0.84713	-0.0651461	0.0793593	1.00713	0.936931	1.08259
ebi-a-GCST90001507	ieu-a-297	Alzheimer's disease || id:ieu-a-297	CD25++ CD45RA+ CD4 not regulatory T cell Absolute Count || id:ebi-a-GCST90001507	MR Egger	3	0.0382748	0.0591706	0.634477	-0.0776996	0.154249	1.03902	0.925242	1.16678
ebi-a-GCST90001860	ieu-a-297	Alzheimer's disease || id:ieu-a-297	CD3 on CD39+ CD4+ T cell || id:ebi-a-GCST90001860	Inverse variance weighted	3	0.00561508	0.0239299	0.814483	-0.0412876	0.0525177	1.00563	0.959553	1.05392
ebi-a-GCST90001863	ieu-a-297	Alzheimer's disease || id:ieu-a-297	CD3 on CD28+ CD45RA- CD8+ T cell || id:ebi-a-GCST90001863	Inverse variance weighted	5	-0.0111961	0.0348058	0.747701	-0.0794154	0.0570233	0.988866	0.923656	1.05868
ebi-a-GCST90001864	ieu-a-297	Alzheimer's disease || id:ieu-a-297	CD3 on CD28+ CD45RA+ CD8+ T cell || id:ebi-a-GCST90001864	Inverse variance weighted	2	-0.000974146	0.0451492	0.982786	-0.0894666	0.0875183	0.999026	0.914419	1.09146
ebi-a-GCST90001618	ieu-a-297	Alzheimer's disease || id:ieu-a-297	HLA DR+ T cell Absolute Count || id:ebi-a-GCST90001618	MR Egger	4	-0.0403023	0.0739074	0.640228	-0.185161	0.104556	0.960499	0.830971	1.11022
ebi-a-GCST90001622	ieu-a-297	Alzheimer's disease || id:ieu-a-297	Natural Killer T %T cell || id:ebi-a-GCST90001622	Simple mode	6	0.0501063	0.100818	0.640268	-0.147496	0.247709	1.05138	0.862866	1.28109
ebi-a-GCST90001480	ieu-a-297	Alzheimer's disease || id:ieu-a-297	Resting CD4 regulatory T cell Absolute Count || id:ebi-a-GCST90001480	Simple mode	3	0.0369851	0.0678492	0.640343	-0.0959994	0.16997	1.03768	0.908465	1.18527
ebi-a-GCST90001841	ieu-a-297	Alzheimer's disease || id:ieu-a-297	CD3 on Central Memory CD4+ T cell || id:ebi-a-GCST90001841	MR Egger	3	0.0695941	0.109946	0.640743	-0.145901	0.285089	1.07207	0.864244	1.32988
ebi-a-GCST90001622	ieu-a-297	Alzheimer's disease || id:ieu-a-297	Natural Killer T %T cell || id:ebi-a-GCST90001622	MR Egger	6	-0.0706183	0.140223	0.641003	-0.345455	0.204219	0.931817	0.707898	1.22657
ebi-a-GCST90001762	ieu-a-297	Alzheimer's disease || id:ieu-a-297	CD20 on IgD+ B cell || id:ebi-a-GCST90001762	MR Egger	5	-0.221023	0.428522	0.641612	-1.06093	0.618879	0.801698	0.346135	1.85685
ebi-a-GCST90001865	ieu-a-297	Alzheimer's disease || id:ieu-a-297	CD3 on CD28- CD8+ T cell || id:ebi-a-GCST90001865	Inverse variance weighted	2	-0.00563565	0.0547634	0.918035	-0.112972	0.101701	0.99438	0.893176	1.10705
ebi-a-GCST90001780	ieu-a-297	Alzheimer's disease || id:ieu-a-297	CD25 on IgD+ CD38- B cell || id:ebi-a-GCST90001780	Weighted mode	3	0.0399005	0.0737124	0.642534	-0.104576	0.184377	1.04071	0.900707	1.20247
ebi-a-GCST90001650	ieu-a-297	Alzheimer's disease || id:ieu-a-297	HLA DR+ Natural Killer %CD3- lymphocyte || id:ebi-a-GCST90001650	Simple mode	5	0.0278523	0.0555879	0.642653	-0.0811	0.136805	1.02824	0.922101	1.1466
ebi-a-GCST90001621	ieu-a-297	Alzheimer's disease || id:ieu-a-297	Natural Killer T Absolute Count || id:ebi-a-GCST90001621	Simple mode	4	0.0516536	0.100474	0.642654	-0.145275	0.248582	1.05301	0.864785	1.28221
ebi-a-GCST90001867	ieu-a-297	Alzheimer's disease || id:ieu-a-297	CD3 on CD4+ T cell || id:ebi-a-GCST90001867	Inverse variance weighted	2	0.0309121	0.0517879	0.550576	-0.0705922	0.132416	1.03139	0.931842	1.14158
ebi-a-GCST90001621	ieu-a-297	Alzheimer's disease || id:ieu-a-297	Natural Killer T Absolute Count || id:ebi-a-GCST90001621	Weighted mode	4	0.0516536	0.100858	0.64387	-0.146028	0.249335	1.05301	0.864134	1.28317
ebi-a-GCST90001868	ieu-a-297	Alzheimer's disease || id:ieu-a-297	CD3 on CD4 regulatory T cell || id:ebi-a-GCST90001868	Inverse variance weighted	3	0.000327667	0.0268719	0.990271	-0.0523412	0.0529966	1.00033	0.949005	1.05443
ebi-a-GCST90001869	ieu-a-297	Alzheimer's disease || id:ieu-a-297	CD3 on resting CD4 regulatory T cell || id:ebi-a-GCST90001869	Inverse variance weighted	5	0.000962807	0.0209333	0.963315	-0.0400664	0.0419921	1.00096	0.960726	1.04289
ebi-a-GCST90001860	ieu-a-297	Alzheimer's disease || id:ieu-a-297	CD3 on CD39+ CD4+ T cell || id:ebi-a-GCST90001860	Weighted mode	3	0.0133314	0.0249229	0.646224	-0.0355175	0.0621804	1.01342	0.965106	1.06415
ebi-a-GCST90001870	ieu-a-297	Alzheimer's disease || id:ieu-a-297	CD34 on Hematopoietic Stem Cell || id:ebi-a-GCST90001870	Inverse variance weighted	3	0.0176653	0.0994295	0.858985	-0.177216	0.212547	1.01782	0.837598	1.23682
ebi-a-GCST90001670	ieu-a-297	Alzheimer's disease || id:ieu-a-297	CD39+ CD8+ T cell %T cell || id:ebi-a-GCST90001670	Weighted median	4	-0.00679674	0.0149334	0.649012	-0.0360663	0.0224728	0.993226	0.964576	1.02273
ebi-a-GCST90001780	ieu-a-297	Alzheimer's disease || id:ieu-a-297	CD25 on IgD+ CD38- B cell || id:ebi-a-GCST90001780	Simple mode	3	0.0425619	0.0804084	0.649462	-0.115039	0.200162	1.04348	0.891332	1.2216
ebi-a-GCST90002030	ieu-a-297	Alzheimer's disease || id:ieu-a-297	CD39 on CD39+ activated CD4 regulatory T cell || id:ebi-a-GCST90002030	Simple mode	6	0.0124123	0.0256973	0.649488	-0.0379543	0.062779	1.01249	0.962757	1.06479
ebi-a-GCST90001883	ieu-a-297	Alzheimer's disease || id:ieu-a-297	CD16-CD56 on Natural Killer T || id:ebi-a-GCST90001883	Weighted median	4	0.0221209	0.0487194	0.649795	-0.0733691	0.117611	1.02237	0.929258	1.12481
ebi-a-GCST90002031	ieu-a-297	Alzheimer's disease || id:ieu-a-297	CD39 on CD39+ secreting CD4 regulatory T cell || id:ebi-a-GCST90002031	MR Egger	6	-0.0119515	0.0244792	0.650941	-0.0599307	0.0360277	0.98812	0.94183	1.03668
ebi-a-GCST90001825	ieu-a-297	Alzheimer's disease || id:ieu-a-297	IgD on IgD+ CD38dim B cell || id:ebi-a-GCST90001825	Simple mode	3	0.0376604	0.0718361	0.652411	-0.103138	0.178459	1.03838	0.902002	1.19537
ebi-a-GCST90001970	ieu-a-297	Alzheimer's disease || id:ieu-a-297	FSC-A on HLA DR+ Natural Killer || id:ebi-a-GCST90001970	MR Egger	4	0.0637549	0.12208	0.653587	-0.175522	0.303032	1.06583	0.839019	1.35396
ebi-a-GCST90002032	ieu-a-297	Alzheimer's disease || id:ieu-a-297	CD39 on CD39+ CD4+ T cell || id:ebi-a-GCST90002032	Simple mode	5	0.0142941	0.0295439	0.653803	-0.0436119	0.0722001	1.0144	0.957325	1.07487
ebi-a-GCST90001660	ieu-a-297	Alzheimer's disease || id:ieu-a-297	CD39+ CD4+ T cell Absolute Count || id:ebi-a-GCST90001660	MR Egger	6	0.0118881	0.0245981	0.65415	-0.0363242	0.0601004	1.01196	0.964328	1.06194
ebi-a-GCST90001841	ieu-a-297	Alzheimer's disease || id:ieu-a-297	CD3 on Central Memory CD4+ T cell || id:ebi-a-GCST90001841	Weighted mode	3	0.0156854	0.0301113	0.654359	-0.0433327	0.0747036	1.01581	0.957593	1.07756
ebi-a-GCST90001791	ieu-a-297	Alzheimer's disease || id:ieu-a-297	CD25 on naive-mature B cell || id:ebi-a-GCST90001791	MR Egger	4	0.0627189	0.120689	0.655085	-0.173831	0.299269	1.06473	0.840439	1.34887
ebi-a-GCST90001855	ieu-a-297	Alzheimer's disease || id:ieu-a-297	CD3 on secreting CD4 regulatory T cell || id:ebi-a-GCST90001855	Weighted median	3	0.0104295	0.0233595	0.655253	-0.0353551	0.056214	1.01048	0.965263	1.05782
ebi-a-GCST90001883	ieu-a-297	Alzheimer's disease || id:ieu-a-297	CD16-CD56 on Natural Killer T || id:ebi-a-GCST90001883	Inverse variance weighted	4	0.0155669	0.0410969	0.704848	-0.0649831	0.0961168	1.01569	0.937083	1.10089
ebi-a-GCST90002071	ieu-a-297	Alzheimer's disease || id:ieu-a-297	SSC-A on myeloid Dendritic Cell || id:ebi-a-GCST90002071	MR Egger	5	-0.153097	0.31103	0.656329	-0.762715	0.456522	0.858047	0.466398	1.57857
ebi-a-GCST90002116	ieu-a-297	Alzheimer's disease || id:ieu-a-297	HLA DR on B cell || id:ebi-a-GCST90002116	Weighted median	5	0.0140649	0.0316572	0.656834	-0.0479832	0.0761131	1.01416	0.95315	1.07908
ebi-a-GCST90001650	ieu-a-297	Alzheimer's disease || id:ieu-a-297	HLA DR+ Natural Killer %CD3- lymphocyte || id:ebi-a-GCST90001650	Weighted mode	5	0.0232361	0.0486478	0.657836	-0.0721136	0.118586	1.02351	0.930425	1.1259
ebi-a-GCST90001884	ieu-a-297	Alzheimer's disease || id:ieu-a-297	CD16-CD56 on Natural Killer || id:ebi-a-GCST90001884	Inverse variance weighted	5	0.00361065	0.0314689	0.908654	-0.0580685	0.0652898	1.00362	0.943585	1.06747
ebi-a-GCST90001650	ieu-a-297	Alzheimer's disease || id:ieu-a-297	HLA DR+ Natural Killer %CD3- lymphocyte || id:ebi-a-GCST90001650	Weighted median	5	0.0203082	0.0459279	0.658362	-0.0697104	0.110327	1.02052	0.932664	1.11664
ebi-a-GCST90001825	ieu-a-297	Alzheimer's disease || id:ieu-a-297	IgD on IgD+ CD38dim B cell || id:ebi-a-GCST90001825	Weighted mode	3	0.0360397	0.0701217	0.658433	-0.101399	0.173478	1.0367	0.903573	1.18943
ebi-a-GCST90001791	ieu-a-297	Alzheimer's disease || id:ieu-a-297	CD25 on naive-mature B cell || id:ebi-a-GCST90001791	Weighted median	4	0.0239816	0.0543169	0.658841	-0.0824795	0.130443	1.02427	0.92083	1.13933
ebi-a-GCST90001855	ieu-a-297	Alzheimer's disease || id:ieu-a-297	CD3 on secreting CD4 regulatory T cell || id:ebi-a-GCST90001855	Weighted mode	3	0.0123104	0.024147	0.660871	-0.0350176	0.0596385	1.01239	0.965588	1.06145
ebi-a-GCST90001885	ieu-a-297	Alzheimer's disease || id:ieu-a-297	CD16-CD56 on HLA DR+ Natural Killer || id:ebi-a-GCST90001885	Inverse variance weighted	2	0.103449	0.123489	0.40219	-0.13859	0.345488	1.10899	0.870585	1.41268
ebi-a-GCST90001886	ieu-a-297	Alzheimer's disease || id:ieu-a-297	CD28 on CD39+ activated CD4 regulatory T cell || id:ebi-a-GCST90001886	Inverse variance weighted	3	0.00765443	0.0411293	0.852361	-0.072959	0.0882679	1.00768	0.929639	1.09228
ebi-a-GCST90001887	ieu-a-297	Alzheimer's disease || id:ieu-a-297	CD28 on secreting CD4 regulatory T cell || id:ebi-a-GCST90001887	Inverse variance weighted	3	0.0451576	0.0416896	0.278726	-0.036554	0.126869	1.04619	0.964106	1.13527
ebi-a-GCST90001888	ieu-a-297	Alzheimer's disease || id:ieu-a-297	CD28 on CD39+ secreting CD4 regulatory T cell || id:ebi-a-GCST90001888	Inverse variance weighted	2	-0.000606523	0.0344955	0.985972	-0.0682178	0.0670047	0.999394	0.934057	1.0693
ebi-a-GCST90001889	ieu-a-297	Alzheimer's disease || id:ieu-a-297	CD28 on activated & secreting CD4 regulatory T cell || id:ebi-a-GCST90001889	Inverse variance weighted	2	0.0387985	0.0441987	0.380042	-0.047831	0.125428	1.03956	0.953295	1.13363
ebi-a-GCST90001854	ieu-a-297	Alzheimer's disease || id:ieu-a-297	CD3 on CD39+ activated CD4 regulatory T cell || id:ebi-a-GCST90001854	MR Egger	4	0.0265299	0.0526462	0.664342	-0.0766567	0.129716	1.02688	0.926208	1.13851
ebi-a-GCST90001493	ieu-a-297	Alzheimer's disease || id:ieu-a-297	Secreting CD4 regulatory T cell %CD4 regulatory T cell || id:ebi-a-GCST90001493	Simple mode	4	0.0261467	0.0545817	0.664661	-0.0808334	0.133127	1.02649	0.922347	1.14239
ebi-a-GCST90001759	ieu-a-297	Alzheimer's disease || id:ieu-a-297	CD20 on naive-mature B cell || id:ebi-a-GCST90001759	Weighted mode	6	0.0387603	0.0842589	0.664818	-0.126387	0.203908	1.03952	0.881274	1.22618
ebi-a-GCST90001710	ieu-a-297	Alzheimer's disease || id:ieu-a-297	BAFF-R on IgD- CD24- B cell || id:ebi-a-GCST90001710	Simple mode	8	0.0240505	0.053188	0.664819	-0.0801979	0.128299	1.02434	0.922934	1.13689
ebi-a-GCST90001890	ieu-a-297	Alzheimer's disease || id:ieu-a-297	CD28 on CD45RA+ CD4+ T cell || id:ebi-a-GCST90001890	Inverse variance weighted	2	0.0225053	0.0379045	0.552688	-0.0517875	0.0967981	1.02276	0.949531	1.10164
ebi-a-GCST90001637	ieu-a-297	Alzheimer's disease || id:ieu-a-297	CD4-CD8- Natural Killer T %T cell || id:ebi-a-GCST90001637	Simple mode	5	0.048941	0.104967	0.665294	-0.156794	0.254676	1.05016	0.85488	1.29004
ebi-a-GCST90001952	ieu-a-297	Alzheimer's disease || id:ieu-a-297	CD33 on Monocytic Myeloid-Derived Suppressor Cells || id:ebi-a-GCST90001952	Simple mode	4	-0.0338777	0.0709109	0.665479	-0.172863	0.105108	0.96669	0.841253	1.11083
ebi-a-GCST90001760	ieu-a-297	Alzheimer's disease || id:ieu-a-297	CD20 on unswitched memory B cell || id:ebi-a-GCST90001760	Weighted mode	3	-0.0362868	0.072307	0.665575	-0.178008	0.105435	0.964364	0.836935	1.11119
ebi-a-GCST90001868	ieu-a-297	Alzheimer's disease || id:ieu-a-297	CD3 on CD4 regulatory T cell || id:ebi-a-GCST90001868	Weighted median	3	0.0104039	0.0241371	0.666445	-0.0369048	0.0577125	1.01046	0.963768	1.05941
ebi-a-GCST90001989	ieu-a-297	Alzheimer's disease || id:ieu-a-297	CD40 on CD14- CD16+ monocyte || id:ebi-a-GCST90001989	Simple mode	5	-0.0147881	0.0318623	0.666692	-0.0772383	0.047662	0.985321	0.925669	1.04882
ebi-a-GCST90001891	ieu-a-297	Alzheimer's disease || id:ieu-a-297	CD28 on CD45RA- CD4 not regulatory T cell || id:ebi-a-GCST90001891	Inverse variance weighted	3	-0.0106973	0.0385743	0.781538	-0.086303	0.0649085	0.98936	0.917316	1.06706
ebi-a-GCST90001892	ieu-a-297	Alzheimer's disease || id:ieu-a-297	CD28 on CD39+ CD4+ T cell || id:ebi-a-GCST90001892	Inverse variance weighted	4	-0.00504362	0.0256091	0.84387	-0.0552375	0.0451502	0.994969	0.94626	1.04619
ebi-a-GCST90001619	ieu-a-297	Alzheimer's disease || id:ieu-a-297	HLA DR+ T cell%T cell || id:ebi-a-GCST90001619	MR Egger	3	-0.0382765	0.0667517	0.668549	-0.16911	0.0925569	0.962447	0.844416	1.09698
ebi-a-GCST90001985	ieu-a-297	Alzheimer's disease || id:ieu-a-297	CD40 on monocytes || id:ebi-a-GCST90001985	Weighted median	4	0.00877189	0.0205144	0.668944	-0.0314363	0.0489801	1.00881	0.969053	1.0502
ebi-a-GCST90001706	ieu-a-297	Alzheimer's disease || id:ieu-a-297	BAFF-R on IgD+ CD38- naive B cell || id:ebi-a-GCST90001706	Simple mode	6	-0.018061	0.0398151	0.669111	-0.0960987	0.0599767	0.982101	0.908374	1.06181
ebi-a-GCST90001868	ieu-a-297	Alzheimer's disease || id:ieu-a-297	CD3 on CD4 regulatory T cell || id:ebi-a-GCST90001868	Weighted mode	3	0.0119711	0.0242677	0.67065	-0.0355937	0.0595359	1.01204	0.965032	1.06134
ebi-a-GCST90001994	ieu-a-297	Alzheimer's disease || id:ieu-a-297	CX3CR1 on CD14- CD16- || id:ebi-a-GCST90001994	Simple mode	3	0.0735988	0.14923	0.670711	-0.218891	0.366089	1.07637	0.803409	1.44208
ebi-a-GCST90001838	ieu-a-297	Alzheimer's disease || id:ieu-a-297	CD3 on naive CD8+ T cell || id:ebi-a-GCST90001838	Weighted mode	4	0.0124325	0.0265188	0.671164	-0.0395444	0.0644095	1.01251	0.961227	1.06653
ebi-a-GCST90001924	ieu-a-297	Alzheimer's disease || id:ieu-a-297	CD127 on CD28+ CD4+ T cell || id:ebi-a-GCST90001924	Weighted median	3	0.0278129	0.0656573	0.671852	-0.100875	0.156501	1.0282	0.904046	1.16941
ebi-a-GCST90001692	ieu-a-297	Alzheimer's disease || id:ieu-a-297	CD28+ CD45RA- CD8+ T cell %CD8+ T cell || id:ebi-a-GCST90001692	Simple mode	4	-0.0204085	0.0437495	0.672654	-0.106157	0.0653404	0.979798	0.899283	1.06752
ebi-a-GCST90001800	ieu-a-297	Alzheimer's disease || id:ieu-a-297	CD27 on IgD+ CD24+ B cell || id:ebi-a-GCST90001800	Weighted median	4	-0.0145882	0.0345603	0.672946	-0.0823264	0.05315	0.985518	0.920971	1.05459
ebi-a-GCST90001720	ieu-a-297	Alzheimer's disease || id:ieu-a-297	BAFF-R on transitional B cell || id:ebi-a-GCST90001720	Simple mode	6	-0.0185472	0.0414532	0.673286	-0.0997955	0.0627011	0.981624	0.905022	1.06471
ebi-a-GCST90001484	ieu-a-297	Alzheimer's disease || id:ieu-a-297	CD39+ resting CD4 regulatory T cell %resting CD4 regulatory T cell || id:ebi-a-GCST90001484	Weighted mode	7	-0.0082388	0.0186043	0.673398	-0.0447032	0.0282256	0.991795	0.956281	1.02863
ebi-a-GCST90001856	ieu-a-297	Alzheimer's disease || id:ieu-a-297	CD3 on CD39+ secreting CD4 regulatory T cell || id:ebi-a-GCST90001856	Simple mode	3	-0.0250414	0.051399	0.674286	-0.125783	0.0757006	0.97527	0.881806	1.07864
ebi-a-GCST90001894	ieu-a-297	Alzheimer's disease || id:ieu-a-297	CD28 on CD28+ CD4+ T cell || id:ebi-a-GCST90001894	Inverse variance weighted	2	0.023879	0.0402031	0.552539	-0.054919	0.102677	1.02417	0.946562	1.10813
ebi-a-GCST90002030	ieu-a-297	Alzheimer's disease || id:ieu-a-297	CD39 on CD39+ activated CD4 regulatory T cell || id:ebi-a-GCST90002030	MR Egger	6	-0.00942735	0.0208398	0.674448	-0.0502733	0.0314186	0.990617	0.95097	1.03192
ebi-a-GCST90001672	ieu-a-297	Alzheimer's disease || id:ieu-a-297	CD39+ CD8+ T cell Absolute Count || id:ebi-a-GCST90001672	Weighted median	4	-0.0065879	0.0157145	0.675053	-0.0373884	0.0242126	0.993434	0.963302	1.02451
ebi-a-GCST90001896	ieu-a-297	Alzheimer's disease || id:ieu-a-297	CD28 on CD28+ CD45RA+ CD8+ T cell || id:ebi-a-GCST90001896	Inverse variance weighted	3	0.0364077	0.0471638	0.440148	-0.0560332	0.128849	1.03708	0.945508	1.13752
ebi-a-GCST90001897	ieu-a-297	Alzheimer's disease || id:ieu-a-297	CD28 on CD39+ CD8+ T cell || id:ebi-a-GCST90001897	Inverse variance weighted	3	0.00877372	0.0249817	0.725434	-0.0401904	0.0577378	1.00881	0.960607	1.05944
ebi-a-GCST90001898	ieu-a-297	Alzheimer's disease || id:ieu-a-297	CD28 on CD4+ T cell || id:ebi-a-GCST90001898	Inverse variance weighted	2	0.0251932	0.0425529	0.553821	-0.0582104	0.108597	1.02551	0.943451	1.11471
ebi-a-GCST90001451	ieu-a-297	Alzheimer's disease || id:ieu-a-297	CD62L- monocyte %monocyte || id:ebi-a-GCST90001451	Simple mode	4	0.0314897	0.0685803	0.677341	-0.102928	0.165907	1.03199	0.902192	1.18046
ebi-a-GCST90001681	ieu-a-297	Alzheimer's disease || id:ieu-a-297	CD25++ CD8+ T cell Absolute Count || id:ebi-a-GCST90001681	Simple mode	3	0.0399991	0.0832778	0.678411	-0.123225	0.203224	1.04081	0.884064	1.22535
ebi-a-GCST90001555	ieu-a-297	Alzheimer's disease || id:ieu-a-297	Effector Memory CD8+ T cell %CD8+ T cell || id:ebi-a-GCST90001555	Simple mode	3	0.0230121	0.0480848	0.679454	-0.0712341	0.117258	1.02328	0.931244	1.12441
ebi-a-GCST90001887	ieu-a-297	Alzheimer's disease || id:ieu-a-297	CD28 on secreting CD4 regulatory T cell || id:ebi-a-GCST90001887	MR Egger	3	-0.0520078	0.0953174	0.682021	-0.23883	0.134814	0.949321	0.787549	1.14432
ebi-a-GCST90001899	ieu-a-297	Alzheimer's disease || id:ieu-a-297	CD28 on CD4 regulatory T cell || id:ebi-a-GCST90001899	Inverse variance weighted	2	0.0592635	0.0495074	0.231282	-0.037771	0.156298	1.06105	0.962933	1.16917
ebi-a-GCST90001821	ieu-a-297	Alzheimer's disease || id:ieu-a-297	IgD on IgD+ CD24- B cell || id:ebi-a-GCST90001821	Weighted mode	3	0.0365424	0.0776792	0.684363	-0.115709	0.188794	1.03722	0.890735	1.20779
ebi-a-GCST90001499	ieu-a-297	Alzheimer's disease || id:ieu-a-297	Activated & resting CD4 regulatory T cell %CD4 regulatory T cell || id:ebi-a-GCST90001499	Simple mode	4	-0.0256853	0.0573586	0.684657	-0.138108	0.0867375	0.974642	0.871005	1.09061
ebi-a-GCST90001712	ieu-a-297	Alzheimer's disease || id:ieu-a-297	BAFF-R on IgD- CD38- B cell || id:ebi-a-GCST90001712	Simple mode	7	0.0200398	0.0471639	0.685726	-0.0724013	0.112481	1.02024	0.930158	1.11905
ebi-a-GCST90001531	ieu-a-297	Alzheimer's disease || id:ieu-a-297	CD33dim HLA DR- Absolute Count || id:ebi-a-GCST90001531	MR Egger	3	-0.0497386	0.0924575	0.685794	-0.230955	0.131478	0.951478	0.793775	1.14051
ebi-a-GCST90001901	ieu-a-297	Alzheimer's disease || id:ieu-a-297	CD28 on CD39+ resting CD4 regulatory T cell || id:ebi-a-GCST90001901	Inverse variance weighted	2	0.072054	0.0645368	0.264218	-0.0544382	0.198546	1.07471	0.947017	1.21963
ebi-a-GCST90001953	ieu-a-297	Alzheimer's disease || id:ieu-a-297	CD33 on CD33dim HLA DR- || id:ebi-a-GCST90001953	Simple mode	6	-0.0295005	0.0689967	0.686757	-0.164734	0.105733	0.97093	0.848119	1.11153
ebi-a-GCST90001906	ieu-a-297	Alzheimer's disease || id:ieu-a-297	CD86 on granulocyte || id:ebi-a-GCST90001906	Inverse variance weighted	2	0.0993118	0.150596	0.5096	-0.195855	0.394479	1.10441	0.822131	1.48361
ebi-a-GCST90001981	ieu-a-297	Alzheimer's disease || id:ieu-a-297	CD40 on CD14+ CD16+ monocyte || id:ebi-a-GCST90001981	Weighted median	4	0.00853858	0.02133	0.688929	-0.0332682	0.0503454	1.00858	0.967279	1.05163
ebi-a-GCST90001819	ieu-a-297	Alzheimer's disease || id:ieu-a-297	CD38 on transitional B cell || id:ebi-a-GCST90001819	MR Egger	4	0.0488665	0.105603	0.689019	-0.158115	0.255848	1.05008	0.853752	1.29156
ebi-a-GCST90001526	ieu-a-297	Alzheimer's disease || id:ieu-a-297	CD33dim HLA DR+ CD11b+ %CD33dim HLA DR+ || id:ebi-a-GCST90001526	Simple mode	3	0.0147845	0.0322087	0.691278	-0.0483446	0.0779136	1.01489	0.952805	1.08103
ebi-a-GCST90001532	ieu-a-297	Alzheimer's disease || id:ieu-a-297	Basophil Absolute Count || id:ebi-a-GCST90001532	MR Egger	3	-0.0502062	0.0953761	0.691529	-0.237143	0.136731	0.951033	0.788878	1.14652
ebi-a-GCST90001869	ieu-a-297	Alzheimer's disease || id:ieu-a-297	CD3 on resting CD4 regulatory T cell || id:ebi-a-GCST90001869	Weighted mode	5	0.00986893	0.0231786	0.692179	-0.035561	0.0552989	1.00992	0.965064	1.05686
ebi-a-GCST90001980	ieu-a-297	Alzheimer's disease || id:ieu-a-297	CD40 on CD14+ CD16- monocyte || id:ebi-a-GCST90001980	Weighted median	4	0.00915838	0.0231759	0.692718	-0.0362663	0.0545831	1.0092	0.964383	1.0561
ebi-a-GCST90001696	ieu-a-297	Alzheimer's disease || id:ieu-a-297	CD45RA- CD28- CD8+ T cell %CD8+ T cell || id:ebi-a-GCST90001696	Weighted median	5	0.0010253	0.00259487	0.69275	-0.00406064	0.00611123	1.00103	0.995948	1.00613
ebi-a-GCST90001907	ieu-a-297	Alzheimer's disease || id:ieu-a-297	CCR7 on naive CD4+ T cell || id:ebi-a-GCST90001907	Inverse variance weighted	2	0.0441616	0.0528635	0.403499	-0.0594509	0.147774	1.04515	0.942282	1.15925
ebi-a-GCST90002029	ieu-a-297	Alzheimer's disease || id:ieu-a-297	CD39 on CD39+ CD8+ T cell || id:ebi-a-GCST90002029	Simple mode	3	-0.0191462	0.0423573	0.695548	-0.102166	0.063874	0.981036	0.902879	1.06596
ebi-a-GCST90001910	ieu-a-297	Alzheimer's disease || id:ieu-a-297	CD45 on B cell || id:ebi-a-GCST90001910	Inverse variance weighted	2	-0.0229649	0.134727	0.864652	-0.287029	0.241099	0.977297	0.75049	1.27265
ebi-a-GCST90001561	ieu-a-297	Alzheimer's disease || id:ieu-a-297	CD45RA+ CD8+ T cell %CD8+ T cell || id:ebi-a-GCST90001561	Simple mode	3	-0.0212373	0.0471666	0.696623	-0.113684	0.0712094	0.978987	0.89254	1.07381
ebi-a-GCST90001911	ieu-a-297	Alzheimer's disease || id:ieu-a-297	CD45 on Natural Killer || id:ebi-a-GCST90001911	Inverse variance weighted	2	-0.070832	0.10074	0.481983	-0.268282	0.126618	0.931618	0.764692	1.13498
ebi-a-GCST90001917	ieu-a-297	Alzheimer's disease || id:ieu-a-297	CD45 on CD8+ T cell || id:ebi-a-GCST90001917	Inverse variance weighted	2	-0.0202525	0.0382769	0.596732	-0.0952752	0.0547701	0.979951	0.909123	1.0563
ebi-a-GCST90001924	ieu-a-297	Alzheimer's disease || id:ieu-a-297	CD127 on CD28+ CD4+ T cell || id:ebi-a-GCST90001924	Inverse variance weighted	3	-0.00237421	0.0698422	0.972882	-0.139265	0.134516	0.997629	0.869998	1.14398
ebi-a-GCST90001491	ieu-a-297	Alzheimer's disease || id:ieu-a-297	CD39+ activated CD4 regulatory T cell %CD4 regulatory T cell || id:ebi-a-GCST90001491	MR Egger	6	0.0113294	0.0272672	0.699101	-0.0421143	0.0647731	1.01139	0.95876	1.06692
ebi-a-GCST90001854	ieu-a-297	Alzheimer's disease || id:ieu-a-297	CD3 on CD39+ activated CD4 regulatory T cell || id:ebi-a-GCST90001854	Simple mode	4	0.0164645	0.0393412	0.703732	-0.0606442	0.0935732	1.0166	0.941158	1.09809
ebi-a-GCST90001633	ieu-a-297	Alzheimer's disease || id:ieu-a-297	CD8dim Natural Killer T Absolute Count || id:ebi-a-GCST90001633	Simple mode	5	0.0428695	0.105207	0.704522	-0.163336	0.249075	1.0438	0.849306	1.28284
ebi-a-GCST90001869	ieu-a-297	Alzheimer's disease || id:ieu-a-297	CD3 on resting CD4 regulatory T cell || id:ebi-a-GCST90001869	Weighted median	5	0.00828426	0.0218579	0.704684	-0.0345572	0.0511257	1.00832	0.966033	1.05246
ebi-a-GCST90001926	ieu-a-297	Alzheimer's disease || id:ieu-a-297	CD127 on granulocyte || id:ebi-a-GCST90001926	Inverse variance weighted	4	0.109157	0.050167	0.0295645	0.0108299	0.207485	1.11534	1.01089	1.23058
ebi-a-GCST90001658	ieu-a-297	Alzheimer's disease || id:ieu-a-297	CD39+ CD4+ T cell %T cell || id:ebi-a-GCST90001658	MR Egger	6	0.00972847	0.0240787	0.70686	-0.0374657	0.0569226	1.00978	0.963227	1.05857
ebi-a-GCST90001929	ieu-a-297	Alzheimer's disease || id:ieu-a-297	CD127 on CD28+ CD45RA+ CD8+ T cell || id:ebi-a-GCST90001929	Inverse variance weighted	2	0.0679411	0.0597806	0.255745	-0.049229	0.185111	1.0703	0.951963	1.20335
ebi-a-GCST90001760	ieu-a-297	Alzheimer's disease || id:ieu-a-297	CD20 on unswitched memory B cell || id:ebi-a-GCST90001760	Simple mode	3	-0.0336582	0.0777331	0.707239	-0.186015	0.118699	0.966902	0.830261	1.12603
ebi-a-GCST90001528	ieu-a-297	Alzheimer's disease || id:ieu-a-297	CD33dim HLA DR+ CD11b- %CD33dim HLA DR+ || id:ebi-a-GCST90001528	Simple mode	3	-0.014293	0.0331825	0.708636	-0.0793306	0.0507446	0.985809	0.923734	1.05205
ebi-a-GCST90002061	ieu-a-297	Alzheimer's disease || id:ieu-a-297	CD4 on CD39+ CD4+ T cell || id:ebi-a-GCST90002061	MR Egger	4	-0.0626107	0.146521	0.710759	-0.349793	0.224571	0.939309	0.704834	1.25179
ebi-a-GCST90001463	ieu-a-297	Alzheimer's disease || id:ieu-a-297	CD62L- Dendritic Cell %Dendritic Cell || id:ebi-a-GCST90001463	Weighted median	4	0.0195687	0.0529604	0.711757	-0.0842337	0.123371	1.01976	0.919216	1.1313
ebi-a-GCST90001932	ieu-a-297	Alzheimer's disease || id:ieu-a-297	CD127 on CD45RA+ CD4+ T cell || id:ebi-a-GCST90001932	Inverse variance weighted	3	-0.0117098	0.0884903	0.894725	-0.185151	0.161731	0.988359	0.830979	1.17554
ebi-a-GCST90001659	ieu-a-297	Alzheimer's disease || id:ieu-a-297	CD39+ CD4+ T cell %CD4+ T cell || id:ebi-a-GCST90001659	MR Egger	6	0.00942622	0.0239878	0.714393	-0.0375899	0.0564423	1.00947	0.963108	1.05807
ebi-a-GCST90001643	ieu-a-297	Alzheimer's disease || id:ieu-a-297	B cell %CD3- lymphocyte || id:ebi-a-GCST90001643	Simple mode	3	-0.0236279	0.0564452	0.716178	-0.13426	0.0870047	0.976649	0.874362	1.0909
ebi-a-GCST90001935	ieu-a-297	Alzheimer's disease || id:ieu-a-297	CD25 on CD39+ CD4 regulatory T cell || id:ebi-a-GCST90001935	Inverse variance weighted	2	-0.000555113	0.0536121	0.991739	-0.105635	0.104525	0.999445	0.899753	1.11018
ebi-a-GCST90001582	ieu-a-297	Alzheimer's disease || id:ieu-a-297	CD14+ CD16- monocyte Absolute Count || id:ebi-a-GCST90001582	Simple mode	3	-0.0391469	0.0942903	0.718315	-0.223956	0.145662	0.961609	0.79935	1.15681
ebi-a-GCST90001791	ieu-a-297	Alzheimer's disease || id:ieu-a-297	CD25 on naive-mature B cell || id:ebi-a-GCST90001791	Weighted mode	4	0.0223895	0.0565934	0.718841	-0.0885336	0.133313	1.02264	0.915272	1.14261
ebi-a-GCST90002077	ieu-a-297	Alzheimer's disease || id:ieu-a-297	SSC-A on HLA DR+ Natural Killer || id:ebi-a-GCST90002077	MR Egger	3	0.0587302	0.125158	0.720686	-0.186579	0.30404	1.06049	0.829793	1.35532
ebi-a-GCST90001841	ieu-a-297	Alzheimer's disease || id:ieu-a-297	CD3 on Central Memory CD4+ T cell || id:ebi-a-GCST90001841	Simple mode	3	0.0228755	0.0556582	0.720926	-0.0862146	0.131966	1.02314	0.917397	1.14107
ebi-a-GCST90001997	ieu-a-297	Alzheimer's disease || id:ieu-a-297	CX3CR1 on CD14+ CD16- monocyte || id:ebi-a-GCST90001997	MR Egger	3	0.066096	0.141422	0.721668	-0.211091	0.343283	1.06833	0.8097	1.40957
ebi-a-GCST90001886	ieu-a-297	Alzheimer's disease || id:ieu-a-297	CD28 on CD39+ activated CD4 regulatory T cell || id:ebi-a-GCST90001886	Weighted mode	3	0.0220879	0.0539209	0.72178	-0.083597	0.127773	1.02233	0.919802	1.13629
ebi-a-GCST90001762	ieu-a-297	Alzheimer's disease || id:ieu-a-297	CD20 on IgD+ B cell || id:ebi-a-GCST90001762	Weighted mode	5	0.0296272	0.0779912	0.723344	-0.123236	0.18249	1.03007	0.884055	1.2002
ebi-a-GCST90001711	ieu-a-297	Alzheimer's disease || id:ieu-a-297	BAFF-R on IgD- CD27- B cell || id:ebi-a-GCST90001711	Simple mode	8	0.0210158	0.057082	0.723628	-0.0908648	0.132896	1.02124	0.913141	1.14213
ebi-a-GCST90001635	ieu-a-297	Alzheimer's disease || id:ieu-a-297	CD8dim Natural Killer T %lymphocyte || id:ebi-a-GCST90001635	MR Egger	6	-0.0519877	0.13752	0.724608	-0.321526	0.217551	0.949341	0.725042	1.24303
ebi-a-GCST90001981	ieu-a-297	Alzheimer's disease || id:ieu-a-297	CD40 on CD14+ CD16+ monocyte || id:ebi-a-GCST90001981	MR Egger	4	-0.0278068	0.068847	0.725385	-0.162747	0.107133	0.972576	0.849806	1.11308
ebi-a-GCST90001940	ieu-a-297	Alzheimer's disease || id:ieu-a-297	CD25 on CD39+ activated CD4 regulatory T cell || id:ebi-a-GCST90001940	Inverse variance weighted	2	3.70212e-05	0.0553236	0.999466	-0.108397	0.108471	1.00004	0.897271	1.11457
ebi-a-GCST90001532	ieu-a-297	Alzheimer's disease || id:ieu-a-297	Basophil Absolute Count || id:ebi-a-GCST90001532	Weighted mode	3	-0.0120822	0.0300688	0.726688	-0.071017	0.0468526	0.98799	0.931446	1.04797
ebi-a-GCST90001941	ieu-a-297	Alzheimer's disease || id:ieu-a-297	CD25 on secreting CD4 regulatory T cell || id:ebi-a-GCST90001941	Inverse variance weighted	2	0.05649	0.0454673	0.214078	-0.032626	0.145606	1.05812	0.967901	1.15674
ebi-a-GCST90002031	ieu-a-297	Alzheimer's disease || id:ieu-a-297	CD39 on CD39+ secreting CD4 regulatory T cell || id:ebi-a-GCST90002031	Simple mode	6	0.0102565	0.0279133	0.728329	-0.0444535	0.0649666	1.01031	0.95652	1.06712
ebi-a-GCST90001942	ieu-a-297	Alzheimer's disease || id:ieu-a-297	CD25 on CD39+ secreting CD4 regulatory T cell || id:ebi-a-GCST90001942	Inverse variance weighted	2	0.0587692	0.0471969	0.213062	-0.0337368	0.151275	1.06053	0.966826	1.16332
ebi-a-GCST90001531	ieu-a-297	Alzheimer's disease || id:ieu-a-297	CD33dim HLA DR- Absolute Count || id:ebi-a-GCST90001531	Weighted mode	3	-0.0116776	0.0293913	0.729527	-0.0692845	0.0459293	0.98839	0.933061	1.047
ebi-a-GCST90002098	ieu-a-297	Alzheimer's disease || id:ieu-a-297	CD45RA on naive CD4+ T cell || id:ebi-a-GCST90002098	MR Egger	8	-0.0151081	0.0418189	0.730274	-0.0970732	0.0668569	0.985005	0.90749	1.06914
ebi-a-GCST90001944	ieu-a-297	Alzheimer's disease || id:ieu-a-297	CD123 on plasmacytoid Dendritic Cell || id:ebi-a-GCST90001944	Inverse variance weighted	2	-0.0546697	0.11096	0.622227	-0.272151	0.162812	0.946798	0.761739	1.17682
ebi-a-GCST90001581	ieu-a-297	Alzheimer's disease || id:ieu-a-297	CD14- CD16- Absolute Count || id:ebi-a-GCST90001581	Simple mode	4	0.0445767	0.118433	0.731671	-0.187552	0.276705	1.04559	0.828986	1.31878
ebi-a-GCST90001806	ieu-a-297	Alzheimer's disease || id:ieu-a-297	CD27 on unswitched memory B cell || id:ebi-a-GCST90001806	Simple mode	9	0.0199981	0.0567283	0.733552	-0.0911893	0.131186	1.0202	0.912845	1.14018
ebi-a-GCST90001863	ieu-a-297	Alzheimer's disease || id:ieu-a-297	CD3 on CD28+ CD45RA- CD8+ T cell || id:ebi-a-GCST90001863	MR Egger	5	0.0416958	0.111638	0.733615	-0.177116	0.260507	1.04258	0.837683	1.29759
ebi-a-GCST90001800	ieu-a-297	Alzheimer's disease || id:ieu-a-297	CD27 on IgD+ CD24+ B cell || id:ebi-a-GCST90001800	Weighted mode	4	-0.0132687	0.0355729	0.733945	-0.0829916	0.0564543	0.986819	0.920359	1.05808
ebi-a-GCST90001945	ieu-a-297	Alzheimer's disease || id:ieu-a-297	CD123 on CD62L+ plasmacytoid Dendritic Cell || id:ebi-a-GCST90001945	Inverse variance weighted	2	-0.0556055	0.111765	0.618822	-0.274665	0.163454	0.945912	0.759826	1.17757
ebi-a-GCST90001497	ieu-a-297	Alzheimer's disease || id:ieu-a-297	CD39+ secreting CD4 regulatory T cell %CD4 regulatory T cell || id:ebi-a-GCST90001497	MR Egger	7	0.00861908	0.0242702	0.736981	-0.0389505	0.0561887	1.00866	0.961798	1.0578
ebi-a-GCST90001665	ieu-a-297	Alzheimer's disease || id:ieu-a-297	CD28+ CD45RA+ CD8dim T cell %CD8dim T cell || id:ebi-a-GCST90001665	Weighted median	5	-0.0103446	0.0308604	0.737468	-0.0708309	0.0501416	0.989709	0.931619	1.05142
ebi-a-GCST90001751	ieu-a-297	Alzheimer's disease || id:ieu-a-297	CD20 on IgD+ CD38+ B cell || id:ebi-a-GCST90001751	Weighted median	5	-0.0174453	0.0524804	0.739575	-0.120307	0.0854162	0.982706	0.886648	1.08917
ebi-a-GCST90001946	ieu-a-297	Alzheimer's disease || id:ieu-a-297	CD33 on CD14+ monocyte || id:ebi-a-GCST90001946	Inverse variance weighted	3	0.0774095	0.0240226	0.00127141	0.0303251	0.124494	1.08048	1.03079	1.13258
ebi-a-GCST90001751	ieu-a-297	Alzheimer's disease || id:ieu-a-297	CD20 on IgD+ CD38+ B cell || id:ebi-a-GCST90001751	Weighted mode	5	-0.0200114	0.0565012	0.741088	-0.130754	0.0907309	0.980187	0.877434	1.09497
ebi-a-GCST90001947	ieu-a-297	Alzheimer's disease || id:ieu-a-297	CD33 on CD33+ HLA DR+ CD14dim || id:ebi-a-GCST90001947	Inverse variance weighted	4	0.0666351	0.020383	0.00107871	0.0266844	0.106586	1.06891	1.02704	1.11247
ebi-a-GCST90001948	ieu-a-297	Alzheimer's disease || id:ieu-a-297	CD33 on CD33dim HLA DR+ CD11b+ || id:ebi-a-GCST90001948	Inverse variance weighted	5	0.0677288	0.0228383	0.00302111	0.0229658	0.112492	1.07008	1.02323	1.11906
ebi-a-GCST90001620	ieu-a-297	Alzheimer's disease || id:ieu-a-297	HLA DR+ T cell%lymphocyte || id:ebi-a-GCST90001620	MR Egger	3	-0.0324039	0.0757959	0.742806	-0.180964	0.116156	0.968115	0.834465	1.12317
ebi-a-GCST90001987	ieu-a-297	Alzheimer's disease || id:ieu-a-297	CD64 on CD14+ CD16- monocyte || id:ebi-a-GCST90001987	Simple mode	3	0.0170451	0.0454053	0.743438	-0.0719494	0.10604	1.01719	0.930578	1.11187
ebi-a-GCST90001544	ieu-a-297	Alzheimer's disease || id:ieu-a-297	Effector Memory CD4+ T cell %T cell || id:ebi-a-GCST90001544	Weighted median	3	0.0176461	0.0541192	0.744379	-0.0884275	0.12372	1.0178	0.91537	1.1317
ebi-a-GCST90001806	ieu-a-297	Alzheimer's disease || id:ieu-a-297	CD27 on unswitched memory B cell || id:ebi-a-GCST90001806	Weighted mode	9	-0.0114265	0.0340039	0.745489	-0.0780741	0.0552212	0.988639	0.924896	1.05677
ebi-a-GCST90001949	ieu-a-297	Alzheimer's disease || id:ieu-a-297	CD33 on CD33dim HLA DR+ CD11b- || id:ebi-a-GCST90001949	Inverse variance weighted	6	0.0648094	0.0230018	0.00483862	0.019726	0.109893	1.06696	1.01992	1.11616
ebi-a-GCST90001989	ieu-a-297	Alzheimer's disease || id:ieu-a-297	CD40 on CD14- CD16+ monocyte || id:ebi-a-GCST90001989	MR Egger	5	0.0199181	0.0564961	0.747735	-0.0908142	0.13065	1.02012	0.913187	1.13957
ebi-a-GCST90001779	ieu-a-297	Alzheimer's disease || id:ieu-a-297	CD25 on IgD+ CD24- B cell || id:ebi-a-GCST90001779	MR Egger	3	-0.0362693	0.0871774	0.749008	-0.207137	0.134598	0.964381	0.812908	1.14408
ebi-a-GCST90001887	ieu-a-297	Alzheimer's disease || id:ieu-a-297	CD28 on secreting CD4 regulatory T cell || id:ebi-a-GCST90001887	Weighted mode	3	0.0179179	0.0492696	0.750949	-0.0786506	0.114486	1.01808	0.924363	1.1213
ebi-a-GCST90001483	ieu-a-297	Alzheimer's disease || id:ieu-a-297	CD39+ resting CD4 regulatory T cell Absolute Count || id:ebi-a-GCST90001483	Simple mode	9	-0.01167	0.0356266	0.751649	-0.081498	0.0581581	0.988398	0.921735	1.05988
ebi-a-GCST90001778	ieu-a-297	Alzheimer's disease || id:ieu-a-297	CD25 on IgD+ CD24+ B cell || id:ebi-a-GCST90001778	MR Egger	3	-0.128789	0.314235	0.752375	-0.744689	0.487111	0.87916	0.474882	1.62761
ebi-a-GCST90001950	ieu-a-297	Alzheimer's disease || id:ieu-a-297	CD33 on Granulocytic Myeloid-Derived Suppressor Cells || id:ebi-a-GCST90001950	Inverse variance weighted	2	0.0881328	0.0371207	0.017586	0.0153762	0.160889	1.09213	1.01549	1.17456
ebi-a-GCST90001951	ieu-a-297	Alzheimer's disease || id:ieu-a-297	CD33 on CD66b++ myeloid cell || id:ebi-a-GCST90001951	Inverse variance weighted	3	0.0842871	0.0293941	0.00413757	0.0266745	0.1419	1.08794	1.02703	1.15246
ebi-a-GCST90001758	ieu-a-297	Alzheimer's disease || id:ieu-a-297	CD20 on memory B cell || id:ebi-a-GCST90001758	MR Egger	3	0.280437	0.695766	0.756084	-1.08327	1.64414	1.32371	0.338488	5.17655
ebi-a-GCST90001698	ieu-a-297	Alzheimer's disease || id:ieu-a-297	CD45RA+ CD28- CD8+ T cell Absolute Count || id:ebi-a-GCST90001698	Simple mode	150	-1.29048e-05	4.14881e-05	0.756199	-9.42215e-05	6.84119e-05	0.999987	0.999906	1.00007
ebi-a-GCST90001981	ieu-a-297	Alzheimer's disease || id:ieu-a-297	CD40 on CD14+ CD16+ monocyte || id:ebi-a-GCST90001981	Weighted mode	4	0.00814585	0.0240889	0.757526	-0.0390684	0.0553601	1.00818	0.961685	1.05692
ebi-a-GCST90002121	ieu-a-297	Alzheimer's disease || id:ieu-a-297	CD8 on CD39+ CD8+ T cell || id:ebi-a-GCST90002121	MR Egger	3	-0.0906438	0.226858	0.758003	-0.535285	0.353998	0.913343	0.585502	1.42475
ebi-a-GCST90001891	ieu-a-297	Alzheimer's disease || id:ieu-a-297	CD28 on CD45RA- CD4 not regulatory T cell || id:ebi-a-GCST90001891	MR Egger	3	0.0345907	0.0870195	0.759133	-0.135967	0.205149	1.0352	0.872871	1.22771
ebi-a-GCST90001989	ieu-a-297	Alzheimer's disease || id:ieu-a-297	CD40 on CD14- CD16+ monocyte || id:ebi-a-GCST90001989	Weighted median	5	0.00652002	0.0212852	0.759363	-0.035199	0.048239	1.00654	0.965413	1.04942
ebi-a-GCST90001670	ieu-a-297	Alzheimer's disease || id:ieu-a-297	CD39+ CD8+ T cell %T cell || id:ebi-a-GCST90001670	MR Egger	4	0.0103744	0.0297524	0.760609	-0.0479404	0.0686891	1.01043	0.953191	1.0711
ebi-a-GCST90001432	ieu-a-297	Alzheimer's disease || id:ieu-a-297	Unswitched memory B cell %lymphocyte || id:ebi-a-GCST90001432	Simple mode	3	-0.0472343	0.136416	0.762187	-0.314609	0.220141	0.953864	0.730074	1.24625
ebi-a-GCST90001952	ieu-a-297	Alzheimer's disease || id:ieu-a-297	CD33 on Monocytic Myeloid-Derived Suppressor Cells || id:ebi-a-GCST90001952	Inverse variance weighted	4	0.0692689	0.0220634	0.00169214	0.0260246	0.112513	1.07172	1.02637	1.11909
ebi-a-GCST90001802	ieu-a-297	Alzheimer's disease || id:ieu-a-297	CD27 on IgD- CD38- B cell || id:ebi-a-GCST90001802	Simple mode	6	-0.0179412	0.0564647	0.763522	-0.128612	0.0927296	0.982219	0.879315	1.09717
ebi-a-GCST90002006	ieu-a-297	Alzheimer's disease || id:ieu-a-297	CD64 on monocyte || id:ebi-a-GCST90002006	Simple mode	3	0.0166535	0.048503	0.764069	-0.0784124	0.11172	1.01679	0.924583	1.1182
ebi-a-GCST90001961	ieu-a-297	Alzheimer's disease || id:ieu-a-297	CD25 on CD39+ CD4+ T cell || id:ebi-a-GCST90001961	Weighted median	3	0.00617401	0.0206285	0.764715	-0.0342578	0.0466058	1.00619	0.966322	1.04771
ebi-a-GCST90001634	ieu-a-297	Alzheimer's disease || id:ieu-a-297	CD8dim Natural Killer T %T cell || id:ebi-a-GCST90001634	Weighted median	5	0.0234909	0.0786049	0.765056	-0.130575	0.177557	1.02377	0.877591	1.1943
ebi-a-GCST90001824	ieu-a-297	Alzheimer's disease || id:ieu-a-297	IgD on IgD+ CD38+ B cell || id:ebi-a-GCST90001824	MR Egger	4	0.100353	0.29362	0.765088	-0.475142	0.675849	1.10556	0.621796	1.9657
ebi-a-GCST90001638	ieu-a-297	Alzheimer's disease || id:ieu-a-297	CD4-CD8- Natural Killer T %lymphocyte || id:ebi-a-GCST90001638	MR Egger	6	0.0358924	0.112244	0.765147	-0.184106	0.25589	1.03654	0.831848	1.29161
ebi-a-GCST90002104	ieu-a-297	Alzheimer's disease || id:ieu-a-297	HLA DR on myeloid Dendritic Cell || id:ebi-a-GCST90002104	Simple mode	5	0.0317426	0.0999687	0.766729	-0.164196	0.227681	1.03225	0.848576	1.25569
ebi-a-GCST90001696	ieu-a-297	Alzheimer's disease || id:ieu-a-297	CD45RA- CD28- CD8+ T cell %CD8+ T cell || id:ebi-a-GCST90001696	Weighted mode	5	0.0010187	0.00322001	0.767546	-0.00529251	0.00732992	1.00102	0.994721	1.00736
ebi-a-GCST90001948	ieu-a-297	Alzheimer's disease || id:ieu-a-297	CD33 on CD33dim HLA DR+ CD11b+ || id:ebi-a-GCST90001948	Simple mode	5	-0.0196145	0.0622119	0.768309	-0.14155	0.102321	0.980577	0.868012	1.10774
ebi-a-GCST90001953	ieu-a-297	Alzheimer's disease || id:ieu-a-297	CD33 on CD33dim HLA DR- || id:ebi-a-GCST90001953	Inverse variance weighted	6	0.068963	0.0170565	5.27232e-05	0.0355323	0.102394	1.0714	1.03617	1.10782
ebi-a-GCST90001846	ieu-a-297	Alzheimer's disease || id:ieu-a-297	CD3 on Central Memory CD8+ T cell || id:ebi-a-GCST90001846	MR Egger	3	0.0552653	0.145929	0.769529	-0.230755	0.341286	1.05682	0.793934	1.40676
ebi-a-GCST90001496	ieu-a-297	Alzheimer's disease || id:ieu-a-297	CD39+ secreting CD4 regulatory T cell %secreting CD4 regulatory T cell || id:ebi-a-GCST90001496	Weighted median	5	-0.0042863	0.0146791	0.770286	-0.0330573	0.0244847	0.995723	0.967483	1.02479
ebi-a-GCST90001664	ieu-a-297	Alzheimer's disease || id:ieu-a-297	CD28+ CD45RA+ CD8dim T cell %T cell || id:ebi-a-GCST90001664	MR Egger	5	-0.0289303	0.090667	0.770591	-0.206638	0.148777	0.971484	0.813314	1.16041
ebi-a-GCST90001860	ieu-a-297	Alzheimer's disease || id:ieu-a-297	CD3 on CD39+ CD4+ T cell || id:ebi-a-GCST90001860	Weighted median	3	0.00678309	0.0233756	0.77168	-0.0390331	0.0525993	1.00681	0.961719	1.05401
ebi-a-GCST90001528	ieu-a-297	Alzheimer's disease || id:ieu-a-297	CD33dim HLA DR+ CD11b- %CD33dim HLA DR+ || id:ebi-a-GCST90001528	MR Egger	3	-0.0590013	0.157857	0.77229	-0.368402	0.250399	0.942706	0.691839	1.28454
ebi-a-GCST90001954	ieu-a-297	Alzheimer's disease || id:ieu-a-297	CD33 on basophil || id:ebi-a-GCST90001954	Inverse variance weighted	5	0.060023	0.0163991	0.000252079	0.0278808	0.0921653	1.06186	1.02827	1.09655
ebi-a-GCST90001955	ieu-a-297	Alzheimer's disease || id:ieu-a-297	CD33 on Immature Myeloid-Derived Suppressor Cells || id:ebi-a-GCST90001955	Inverse variance weighted	4	0.0645532	0.0163256	7.68184e-05	0.0325551	0.0965513	1.06668	1.03309	1.10137
ebi-a-GCST90001956	ieu-a-297	Alzheimer's disease || id:ieu-a-297	CD33 on CD33+ HLA DR+ || id:ebi-a-GCST90001956	Inverse variance weighted	4	0.0660227	0.0204677	0.00125664	0.025906	0.106139	1.06825	1.02624	1.11198
ebi-a-GCST90001526	ieu-a-297	Alzheimer's disease || id:ieu-a-297	CD33dim HLA DR+ CD11b+ %CD33dim HLA DR+ || id:ebi-a-GCST90001526	MR Egger	3	0.05994	0.164343	0.777353	-0.262172	0.382052	1.06177	0.769379	1.46529
ebi-a-GCST90001700	ieu-a-297	Alzheimer's disease || id:ieu-a-297	CD45RA+ CD28- CD8+ T cell %T cell || id:ebi-a-GCST90001700	Weighted mode	20	-0.000268638	0.000937453	0.777549	-0.00210605	0.00156877	0.999731	0.997896	1.00157
ebi-a-GCST90001957	ieu-a-297	Alzheimer's disease || id:ieu-a-297	CD33 on CD33+ HLA DR+ CD14- || id:ebi-a-GCST90001957	Inverse variance weighted	4	0.0656156	0.0205173	0.00138356	0.0254016	0.10583	1.06782	1.02573	1.11163
ebi-a-GCST90001958	ieu-a-297	Alzheimer's disease || id:ieu-a-297	CD4 on monocyte || id:ebi-a-GCST90001958	Inverse variance weighted	2	-0.0222057	0.0462433	0.63109	-0.112843	0.0684311	0.978039	0.893291	1.07083
ebi-a-GCST90001681	ieu-a-297	Alzheimer's disease || id:ieu-a-297	CD25++ CD8+ T cell Absolute Count || id:ebi-a-GCST90001681	Weighted mode	3	0.0157924	0.0501254	0.782552	-0.0824534	0.114038	1.01592	0.920854	1.12079
ebi-a-GCST90001985	ieu-a-297	Alzheimer's disease || id:ieu-a-297	CD40 on monocytes || id:ebi-a-GCST90001985	Weighted mode	4	0.0064436	0.0214129	0.783125	-0.0355257	0.0484129	1.00646	0.965098	1.0496
ebi-a-GCST90001496	ieu-a-297	Alzheimer's disease || id:ieu-a-297	CD39+ secreting CD4 regulatory T cell %secreting CD4 regulatory T cell || id:ebi-a-GCST90001496	Weighted mode	5	-0.00439133	0.0149534	0.783619	-0.0337	0.0249173	0.995618	0.966862	1.02523
ebi-a-GCST90002116	ieu-a-297	Alzheimer's disease || id:ieu-a-297	HLA DR on B cell || id:ebi-a-GCST90002116	Weighted mode	5	0.0090802	0.0315271	0.787644	-0.0527129	0.0708733	1.00912	0.948652	1.07345
ebi-a-GCST90002029	ieu-a-297	Alzheimer's disease || id:ieu-a-297	CD39 on CD39+ CD8+ T cell || id:ebi-a-GCST90002029	Weighted median	3	-0.00788207	0.0293909	0.78856	-0.0654883	0.0497242	0.992149	0.93661	1.05098
ebi-a-GCST90001961	ieu-a-297	Alzheimer's disease || id:ieu-a-297	CD25 on CD39+ CD4+ T cell || id:ebi-a-GCST90001961	Inverse variance weighted	3	0.0128255	0.0213952	0.548869	-0.0291091	0.05476	1.01291	0.97131	1.05629
ebi-a-GCST90001963	ieu-a-297	Alzheimer's disease || id:ieu-a-297	FSC-A on myeloid Dendritic Cell || id:ebi-a-GCST90001963	Inverse variance weighted	3	-0.103703	0.0429178	0.0156783	-0.187822	-0.0195842	0.901493	0.828762	0.980606
ebi-a-GCST90001856	ieu-a-297	Alzheimer's disease || id:ieu-a-297	CD3 on CD39+ secreting CD4 regulatory T cell || id:ebi-a-GCST90001856	Weighted mode	3	0.00938336	0.0308639	0.789824	-0.0511099	0.0698766	1.00943	0.950174	1.07238
ebi-a-GCST90001671	ieu-a-297	Alzheimer's disease || id:ieu-a-297	CD39+ CD8+ T cell %CD8+ T cell || id:ebi-a-GCST90001671	Weighted mode	4	0.00520723	0.0178898	0.789959	-0.0298567	0.0402711	1.00522	0.970585	1.04109
ebi-a-GCST90001432	ieu-a-297	Alzheimer's disease || id:ieu-a-297	Unswitched memory B cell %lymphocyte || id:ebi-a-GCST90001432	Weighted mode	3	-0.0363575	0.119703	0.790019	-0.270976	0.198261	0.964296	0.762635	1.21928
ebi-a-GCST90001965	ieu-a-297	Alzheimer's disease || id:ieu-a-297	FSC-A on monocyte || id:ebi-a-GCST90001965	Inverse variance weighted	2	-0.17375	0.0806883	0.0312918	-0.331899	-0.0156004	0.840507	0.71756	0.984521
ebi-a-GCST90001499	ieu-a-297	Alzheimer's disease || id:ieu-a-297	Activated & resting CD4 regulatory T cell %CD4 regulatory T cell || id:ebi-a-GCST90001499	Weighted median	4	-0.00736051	0.0279055	0.79196	-0.0620552	0.0473342	0.992667	0.939831	1.04847
ebi-a-GCST90001762	ieu-a-297	Alzheimer's disease || id:ieu-a-297	CD20 on IgD+ B cell || id:ebi-a-GCST90001762	Simple mode	5	-0.0250845	0.089259	0.792625	-0.200032	0.149863	0.975228	0.818704	1.16168
ebi-a-GCST90001966	ieu-a-297	Alzheimer's disease || id:ieu-a-297	FSC-A on granulocyte || id:ebi-a-GCST90001966	Inverse variance weighted	2	0.127787	0.0597834	0.0325571	0.0106117	0.244963	1.13631	1.01067	1.27757
ebi-a-GCST90001752	ieu-a-297	Alzheimer's disease || id:ieu-a-297	CD20 on IgD+ CD38dim B cell || id:ebi-a-GCST90001752	MR Egger	7	0.0648386	0.235473	0.79406	-0.396688	0.526365	1.06699	0.672544	1.69277
ebi-a-GCST90001858	ieu-a-297	Alzheimer's disease || id:ieu-a-297	CD3 on CD45RA+ CD4+ T cell || id:ebi-a-GCST90001858	MR Egger	4	-0.0239848	0.0810438	0.795169	-0.182831	0.134861	0.976301	0.832909	1.14438
ebi-a-GCST90001747	ieu-a-297	Alzheimer's disease || id:ieu-a-297	CD20 on IgD+ CD24- B cell || id:ebi-a-GCST90001747	Weighted mode	4	0.0212027	0.0747877	0.795229	-0.125381	0.167787	1.02143	0.882161	1.18268
ebi-a-GCST90001857	ieu-a-297	Alzheimer's disease || id:ieu-a-297	CD3 on activated & secreting CD4 regulatory T cell || id:ebi-a-GCST90001857	MR Egger	3	-0.111015	0.333369	0.795352	-0.764418	0.542387	0.894925	0.465605	1.72011
ebi-a-GCST90001580	ieu-a-297	Alzheimer's disease || id:ieu-a-297	CD14+ CD16+ monocyte Absolute Count || id:ebi-a-GCST90001580	MR Egger	3	0.0359493	0.107992	0.795423	-0.175716	0.247614	1.0366	0.838856	1.28097
ebi-a-GCST90001547	ieu-a-297	Alzheimer's disease || id:ieu-a-297	Terminally Differentiated CD4+ T cell %T cell || id:ebi-a-GCST90001547	Weighted median	3	0.0107876	0.0416633	0.795693	-0.0708723	0.0924476	1.01085	0.931581	1.09686
ebi-a-GCST90002032	ieu-a-297	Alzheimer's disease || id:ieu-a-297	CD39 on CD39+ CD4+ T cell || id:ebi-a-GCST90002032	Weighted mode	5	-0.00408484	0.0147827	0.795987	-0.0330588	0.0248892	0.995923	0.967482	1.0252
ebi-a-GCST90001649	ieu-a-297	Alzheimer's disease || id:ieu-a-297	HLA DR+ Natural Killer %Natural Killer || id:ebi-a-GCST90001649	Simple mode	7	0.0176634	0.0656409	0.796873	-0.110993	0.14632	1.01782	0.894945	1.15757
ebi-a-GCST90001497	ieu-a-297	Alzheimer's disease || id:ieu-a-297	CD39+ secreting CD4 regulatory T cell %CD4 regulatory T cell || id:ebi-a-GCST90001497	Weighted median	7	-0.00387012	0.0150762	0.797407	-0.0334194	0.0256792	0.996137	0.967133	1.02601
ebi-a-GCST90001634	ieu-a-297	Alzheimer's disease || id:ieu-a-297	CD8dim Natural Killer T %T cell || id:ebi-a-GCST90001634	Weighted mode	5	0.0323704	0.118047	0.797497	-0.199002	0.263742	1.0329	0.819549	1.30179
ebi-a-GCST90001969	ieu-a-297	Alzheimer's disease || id:ieu-a-297	FSC-A on Natural Killer || id:ebi-a-GCST90001969	Inverse variance weighted	3	-0.0328811	0.051552	0.523588	-0.133923	0.0681608	0.967654	0.874657	1.07054
ebi-a-GCST90001970	ieu-a-297	Alzheimer's disease || id:ieu-a-297	FSC-A on HLA DR+ Natural Killer || id:ebi-a-GCST90001970	Inverse variance weighted	4	0.0514097	0.0506214	0.309833	-0.0478083	0.150628	1.05275	0.953317	1.16256
ebi-a-GCST90001963	ieu-a-297	Alzheimer's disease || id:ieu-a-297	FSC-A on myeloid Dendritic Cell || id:ebi-a-GCST90001963	MR Egger	3	0.222605	0.688616	0.800954	-1.12708	1.57229	1.24933	0.323977	4.81768
ebi-a-GCST90001932	ieu-a-297	Alzheimer's disease || id:ieu-a-297	CD127 on CD45RA+ CD4+ T cell || id:ebi-a-GCST90001932	MR Egger	3	-0.241997	0.748888	0.801024	-1.70982	1.22582	0.785059	0.180899	3.40697
ebi-a-GCST90002024	ieu-a-297	Alzheimer's disease || id:ieu-a-297	CD4 on naive CD4+ T cell || id:ebi-a-GCST90002024	MR Egger	4	-0.0596156	0.2085	0.80183	-0.468276	0.349045	0.942127	0.626081	1.41771
ebi-a-GCST90001976	ieu-a-297	Alzheimer's disease || id:ieu-a-297	FSC-A on Natural Killer T || id:ebi-a-GCST90001976	Inverse variance weighted	2	-0.0015996	0.0930824	0.986289	-0.184041	0.180842	0.998402	0.831902	1.19823
ebi-a-GCST90001979	ieu-a-297	Alzheimer's disease || id:ieu-a-297	CD16 on CD14- CD16+ monocyte || id:ebi-a-GCST90001979	Inverse variance weighted	7	0.0293437	0.0331047	0.375407	-0.0355415	0.0942289	1.02978	0.965083	1.09881
ebi-a-GCST90001703	ieu-a-297	Alzheimer's disease || id:ieu-a-297	BAFF-R on IgD+ CD24+ B cell || id:ebi-a-GCST90001703	Simple mode	6	0.0159647	0.0609471	0.803813	-0.103492	0.135421	1.01609	0.901684	1.14502
ebi-a-GCST90001824	ieu-a-297	Alzheimer's disease || id:ieu-a-297	IgD on IgD+ CD38+ B cell || id:ebi-a-GCST90001824	Simple mode	4	0.0219057	0.0819742	0.806612	-0.138764	0.182575	1.02215	0.870434	1.2003
ebi-a-GCST90001696	ieu-a-297	Alzheimer's disease || id:ieu-a-297	CD45RA- CD28- CD8+ T cell %CD8+ T cell || id:ebi-a-GCST90001696	Simple mode	5	0.00093637	0.00358168	0.806668	-0.00608372	0.00795646	1.00094	0.993935	1.00799
ebi-a-GCST90001399	ieu-a-297	Alzheimer's disease || id:ieu-a-297	IgD- CD27- B cell %B cell || id:ebi-a-GCST90001399	MR Egger	3	0.0427914	0.136616	0.806757	-0.224975	0.310558	1.04372	0.798536	1.36419
ebi-a-GCST90002072	ieu-a-297	Alzheimer's disease || id:ieu-a-297	SSC-A on plasmacytoid Dendritic Cell || id:ebi-a-GCST90002072	Weighted mode	5	0.0213751	0.0824825	0.808311	-0.140291	0.183041	1.02161	0.869106	1.20086
ebi-a-GCST90001897	ieu-a-297	Alzheimer's disease || id:ieu-a-297	CD28 on CD39+ CD8+ T cell || id:ebi-a-GCST90001897	Weighted median	3	0.00668262	0.0275526	0.808361	-0.0473204	0.0606857	1.00671	0.953782	1.06256
ebi-a-GCST90001558	ieu-a-297	Alzheimer's disease || id:ieu-a-297	Terminally Differentiated CD8+ T cell %CD8+ T cell || id:ebi-a-GCST90001558	Weighted median	4	0.00942155	0.0389154	0.8087	-0.0668527	0.0856958	1.00947	0.935333	1.08947
ebi-a-GCST90002003	ieu-a-297	Alzheimer's disease || id:ieu-a-297	CCR2 on CD14- CD16- || id:ebi-a-GCST90002003	MR Egger	3	0.283675	0.92507	0.810575	-1.52946	2.09681	1.328	0.216652	8.14018
ebi-a-GCST90001980	ieu-a-297	Alzheimer's disease || id:ieu-a-297	CD40 on CD14+ CD16- monocyte || id:ebi-a-GCST90001980	Inverse variance weighted	4	0.0127316	0.0211459	0.547118	-0.0287143	0.0541775	1.01281	0.971694	1.05567
ebi-a-GCST90001981	ieu-a-297	Alzheimer's disease || id:ieu-a-297	CD40 on CD14+ CD16+ monocyte || id:ebi-a-GCST90001981	Inverse variance weighted	4	0.0047781	0.0244334	0.844958	-0.0431113	0.0526675	1.00479	0.957805	1.05408
ebi-a-GCST90001754	ieu-a-297	Alzheimer's disease || id:ieu-a-297	CD20 on IgD- CD27- B cell || id:ebi-a-GCST90001754	MR Egger	4	-0.300939	1.12484	0.814117	-2.50562	1.90374	0.740123	0.0816251	6.71094
ebi-a-GCST90001983	ieu-a-297	Alzheimer's disease || id:ieu-a-297	CD14 on CD14+ CD16+ monocyte || id:ebi-a-GCST90001983	Inverse variance weighted	2	0.101242	0.0848946	0.233043	-0.0651518	0.267635	1.10654	0.936925	1.30687
ebi-a-GCST90001493	ieu-a-297	Alzheimer's disease || id:ieu-a-297	Secreting CD4 regulatory T cell %CD4 regulatory T cell || id:ebi-a-GCST90001493	Weighted median	4	0.00715364	0.0305101	0.814621	-0.0526461	0.0669534	1.00718	0.948716	1.06925
ebi-a-GCST90001574	ieu-a-297	Alzheimer's disease || id:ieu-a-297	Terminally Differentiated CD4-CD8- T cell %T cell || id:ebi-a-GCST90001574	MR Egger	4	-0.566678	2.13005	0.815124	-4.74157	3.60822	0.567407	0.00872492	36.9002
ebi-a-GCST90001491	ieu-a-297	Alzheimer's disease || id:ieu-a-297	CD39+ activated CD4 regulatory T cell %CD4 regulatory T cell || id:ebi-a-GCST90001491	Weighted median	6	-0.00400071	0.0172169	0.816249	-0.0377458	0.0297443	0.996007	0.962958	1.03019
ebi-a-GCST90001760	ieu-a-297	Alzheimer's disease || id:ieu-a-297	CD20 on unswitched memory B cell || id:ebi-a-GCST90001760	MR Egger	3	0.506852	1.70786	0.816337	-2.84055	3.85425	1.66006	0.0583938	47.1932
ebi-a-GCST90001896	ieu-a-297	Alzheimer's disease || id:ieu-a-297	CD28 on CD28+ CD45RA+ CD8+ T cell || id:ebi-a-GCST90001896	MR Egger	3	-0.058347	0.197216	0.816877	-0.444889	0.328195	0.943323	0.640895	1.38846
ebi-a-GCST90001984	ieu-a-297	Alzheimer's disease || id:ieu-a-297	HLA DR on CD14- CD16+ monocyte || id:ebi-a-GCST90001984	Inverse variance weighted	4	0.0422152	0.0386488	0.274711	-0.0335364	0.117967	1.04312	0.96702	1.12521
ebi-a-GCST90001672	ieu-a-297	Alzheimer's disease || id:ieu-a-297	CD39+ CD8+ T cell Absolute Count || id:ebi-a-GCST90001672	Weighted mode	4	-0.00376819	0.0150416	0.818364	-0.0332497	0.0257133	0.996239	0.967297	1.02605
ebi-a-GCST90001989	ieu-a-297	Alzheimer's disease || id:ieu-a-297	CD40 on CD14- CD16+ monocyte || id:ebi-a-GCST90001989	Weighted mode	5	0.00563488	0.0231597	0.819737	-0.0397582	0.051028	1.00565	0.961022	1.05235
ebi-a-GCST90001984	ieu-a-297	Alzheimer's disease || id:ieu-a-297	HLA DR on CD14- CD16+ monocyte || id:ebi-a-GCST90001984	MR Egger	4	0.0267568	0.103296	0.819836	-0.175704	0.229218	1.02712	0.838866	1.25762
ebi-a-GCST90001841	ieu-a-297	Alzheimer's disease || id:ieu-a-297	CD3 on Central Memory CD4+ T cell || id:ebi-a-GCST90001841	Weighted median	3	0.0061391	0.0270686	0.820581	-0.0469153	0.0591935	1.00616	0.954168	1.06098
ebi-a-GCST90002098	ieu-a-297	Alzheimer's disease || id:ieu-a-297	CD45RA on naive CD4+ T cell || id:ebi-a-GCST90002098	Simple mode	8	-0.01052	0.0448443	0.821242	-0.0984147	0.0773748	0.989535	0.906273	1.08045
ebi-a-GCST90001995	ieu-a-297	Alzheimer's disease || id:ieu-a-297	CX3CR1 on monocyte || id:ebi-a-GCST90001995	MR Egger	3	0.0403508	0.140744	0.82225	-0.235506	0.316208	1.04118	0.790171	1.37192
ebi-a-GCST90001659	ieu-a-297	Alzheimer's disease || id:ieu-a-297	CD39+ CD4+ T cell %CD4+ T cell || id:ebi-a-GCST90001659	Weighted median	6	-0.00345938	0.0154471	0.822796	-0.0337357	0.0268169	0.996547	0.966827	1.02718
ebi-a-GCST90002029	ieu-a-297	Alzheimer's disease || id:ieu-a-297	CD39 on CD39+ CD8+ T cell || id:ebi-a-GCST90002029	Weighted mode	3	-0.00827004	0.0326292	0.823591	-0.0722234	0.0556833	0.991764	0.930323	1.05726
ebi-a-GCST90001994	ieu-a-297	Alzheimer's disease || id:ieu-a-297	CX3CR1 on CD14- CD16- || id:ebi-a-GCST90001994	MR Egger	3	-0.133598	0.470732	0.823951	-1.05623	0.789036	0.874942	0.347764	2.20127
ebi-a-GCST90001559	ieu-a-297	Alzheimer's disease || id:ieu-a-297	Terminally Differentiated CD8+ T cell %T cell || id:ebi-a-GCST90001559	Simple mode	3	0.0165201	0.0653698	0.824089	-0.111605	0.144645	1.01666	0.894398	1.15563
ebi-a-GCST90001670	ieu-a-297	Alzheimer's disease || id:ieu-a-297	CD39+ CD8+ T cell %T cell || id:ebi-a-GCST90001670	Weighted mode	4	-0.00386111	0.0160098	0.824966	-0.0352404	0.0275181	0.996146	0.965373	1.0279
ebi-a-GCST90001570	ieu-a-297	Alzheimer's disease || id:ieu-a-297	Effector Memory CD4-CD8- T cell %CD4-CD8- T cell || id:ebi-a-GCST90001570	Weighted median	3	-0.0178204	0.0808526	0.825555	-0.176291	0.140651	0.982337	0.838374	1.15102
ebi-a-GCST90001891	ieu-a-297	Alzheimer's disease || id:ieu-a-297	CD28 on CD45RA- CD4 not regulatory T cell || id:ebi-a-GCST90001891	Simple mode	3	0.0151037	0.0605606	0.826328	-0.103595	0.133802	1.01522	0.90159	1.14317
ebi-a-GCST90001806	ieu-a-297	Alzheimer's disease || id:ieu-a-297	CD27 on unswitched memory B cell || id:ebi-a-GCST90001806	Weighted median	9	-0.00722656	0.0329538	0.826421	-0.0718159	0.0573628	0.992799	0.930702	1.05904
ebi-a-GCST90002061	ieu-a-297	Alzheimer's disease || id:ieu-a-297	CD4 on CD39+ CD4+ T cell || id:ebi-a-GCST90002061	Weighted median	4	0.00667756	0.0306779	0.827689	-0.0534511	0.0668062	1.0067	0.947952	1.06909
ebi-a-GCST90001853	ieu-a-297	Alzheimer's disease || id:ieu-a-297	CD3 on activated CD4 regulatory T cell || id:ebi-a-GCST90001853	MR Egger	3	-0.124667	0.449688	0.827833	-1.00605	0.75672	0.88279	0.365659	2.13127
ebi-a-GCST90001806	ieu-a-297	Alzheimer's disease || id:ieu-a-297	CD27 on unswitched memory B cell || id:ebi-a-GCST90001806	MR Egger	9	-0.0147475	0.065803	0.829068	-0.143721	0.114226	0.985361	0.866129	1.12101
ebi-a-GCST90001808	ieu-a-297	Alzheimer's disease || id:ieu-a-297	CD27 on switched memory B cell || id:ebi-a-GCST90001808	MR Egger	8	0.0120398	0.0534151	0.829148	-0.0926537	0.116733	1.01211	0.911509	1.12382
ebi-a-GCST90001779	ieu-a-297	Alzheimer's disease || id:ieu-a-297	CD25 on IgD+ CD24- B cell || id:ebi-a-GCST90001779	Weighted mode	3	0.0147881	0.0603359	0.829236	-0.10347	0.133046	1.0149	0.901703	1.1423
ebi-a-GCST90001658	ieu-a-297	Alzheimer's disease || id:ieu-a-297	CD39+ CD4+ T cell %T cell || id:ebi-a-GCST90001658	Weighted median	6	-0.00328434	0.0152816	0.829829	-0.0332363	0.0266676	0.996721	0.96731	1.02703
ebi-a-GCST90001838	ieu-a-297	Alzheimer's disease || id:ieu-a-297	CD3 on naive CD8+ T cell || id:ebi-a-GCST90001838	MR Egger	4	0.0184934	0.0758868	0.830183	-0.130245	0.167232	1.01867	0.87788	1.18203
ebi-a-GCST90001961	ieu-a-297	Alzheimer's disease || id:ieu-a-297	CD25 on CD39+ CD4+ T cell || id:ebi-a-GCST90001961	Simple mode	3	0.0118399	0.0486844	0.830522	-0.0835816	0.107261	1.01191	0.919816	1.11323
ebi-a-GCST90002003	ieu-a-297	Alzheimer's disease || id:ieu-a-297	CCR2 on CD14- CD16- || id:ebi-a-GCST90002003	Weighted median	3	0.0179226	0.0837469	0.83054	-0.146221	0.182067	1.01808	0.863966	1.19969
ebi-a-GCST90001672	ieu-a-297	Alzheimer's disease || id:ieu-a-297	CD39+ CD8+ T cell Absolute Count || id:ebi-a-GCST90001672	MR Egger	4	0.00694984	0.0286828	0.831129	-0.0492685	0.0631681	1.00697	0.951926	1.06521
ebi-a-GCST90001582	ieu-a-297	Alzheimer's disease || id:ieu-a-297	CD14+ CD16- monocyte Absolute Count || id:ebi-a-GCST90001582	Weighted mode	3	-0.0239298	0.0990257	0.831567	-0.21802	0.17016	0.976354	0.804109	1.1855
ebi-a-GCST90001649	ieu-a-297	Alzheimer's disease || id:ieu-a-297	HLA DR+ Natural Killer %Natural Killer || id:ebi-a-GCST90001649	MR Egger	7	-0.0199289	0.0891154	0.831895	-0.194595	0.154737	0.980268	0.823168	1.16735
ebi-a-GCST90001399	ieu-a-297	Alzheimer's disease || id:ieu-a-297	IgD- CD27- B cell %B cell || id:ebi-a-GCST90001399	Weighted median	3	0.00884623	0.0423555	0.83456	-0.0741705	0.091863	1.00889	0.928513	1.09621
ebi-a-GCST90001462	ieu-a-297	Alzheimer's disease || id:ieu-a-297	CD62L- Dendritic Cell Absolute Count || id:ebi-a-GCST90001462	MR Egger	5	-0.0239244	0.105446	0.835092	-0.230598	0.182749	0.97636	0.794059	1.20051
ebi-a-GCST90001762	ieu-a-297	Alzheimer's disease || id:ieu-a-297	CD20 on IgD+ B cell || id:ebi-a-GCST90001762	Weighted median	5	0.0114039	0.0549133	0.835486	-0.0962262	0.119034	1.01147	0.908259	1.12641
ebi-a-GCST90001793	ieu-a-297	Alzheimer's disease || id:ieu-a-297	CD25 on switched memory B cell || id:ebi-a-GCST90001793	MR Egger	3	0.073798	0.282276	0.837206	-0.479463	0.627059	1.07659	0.619116	1.8721
ebi-a-GCST90001985	ieu-a-297	Alzheimer's disease || id:ieu-a-297	CD40 on monocytes || id:ebi-a-GCST90001985	Inverse variance weighted	4	0.00930501	0.0190887	0.625931	-0.0281088	0.0467188	1.00935	0.972283	1.04783
ebi-a-GCST90001621	ieu-a-297	Alzheimer's disease || id:ieu-a-297	Natural Killer T Absolute Count || id:ebi-a-GCST90001621	MR Egger	4	0.0452998	0.197029	0.839533	-0.340878	0.431477	1.04634	0.711146	1.53953
ebi-a-GCST90001891	ieu-a-297	Alzheimer's disease || id:ieu-a-297	CD28 on CD45RA- CD4 not regulatory T cell || id:ebi-a-GCST90001891	Weighted median	3	-0.00831989	0.0412058	0.839987	-0.0890832	0.0724435	0.991715	0.914769	1.07513
ebi-a-GCST90001633	ieu-a-297	Alzheimer's disease || id:ieu-a-297	CD8dim Natural Killer T Absolute Count || id:ebi-a-GCST90001633	MR Egger	5	0.0293347	0.1338	0.84053	-0.232913	0.291582	1.02977	0.792223	1.33854
ebi-a-GCST90001585	ieu-a-297	Alzheimer's disease || id:ieu-a-297	CD14+ CD16+ monocyte %monocyte || id:ebi-a-GCST90001585	MR Egger	3	0.0253269	0.0991998	0.840863	-0.169105	0.219759	1.02565	0.84442	1.24578
ebi-a-GCST90001897	ieu-a-297	Alzheimer's disease || id:ieu-a-297	CD28 on CD39+ CD8+ T cell || id:ebi-a-GCST90001897	Weighted mode	3	0.00628045	0.0277504	0.841979	-0.0481104	0.0606713	1.0063	0.953029	1.06255
ebi-a-GCST90001825	ieu-a-297	Alzheimer's disease || id:ieu-a-297	IgD on IgD+ CD38dim B cell || id:ebi-a-GCST90001825	MR Egger	3	0.0934919	0.370397	0.842599	-0.632486	0.81947	1.098	0.531269	2.2693
ebi-a-GCST90001987	ieu-a-297	Alzheimer's disease || id:ieu-a-297	CD64 on CD14+ CD16- monocyte || id:ebi-a-GCST90001987	Inverse variance weighted	3	0.0280865	0.030842	0.362475	-0.0323637	0.0885368	1.02848	0.968154	1.09257
ebi-a-GCST90001988	ieu-a-297	Alzheimer's disease || id:ieu-a-297	HLA DR on CD14+ CD16- monocyte || id:ebi-a-GCST90001988	Inverse variance weighted	2	0.0354482	0.0539324	0.511006	-0.0702592	0.141156	1.03608	0.932152	1.1516
ebi-a-GCST90001989	ieu-a-297	Alzheimer's disease || id:ieu-a-297	CD40 on CD14- CD16+ monocyte || id:ebi-a-GCST90001989	Inverse variance weighted	5	0.00643337	0.0185814	0.729173	-0.0299862	0.0428529	1.00645	0.970459	1.04378
ebi-a-GCST90001805	ieu-a-297	Alzheimer's disease || id:ieu-a-297	CD27 on memory B cell || id:ebi-a-GCST90001805	Weighted median	6	-0.00643765	0.0331263	0.845912	-0.0713652	0.0584899	0.993583	0.931122	1.06023
ebi-a-GCST90001535	ieu-a-297	Alzheimer's disease || id:ieu-a-297	CD45RA- CD4+ T cell %CD4+ T cell || id:ebi-a-GCST90001535	Weighted mode	4	0.00920662	0.0437659	0.846864	-0.0765746	0.0949879	1.00925	0.926284	1.09965
ebi-a-GCST90001464	ieu-a-297	Alzheimer's disease || id:ieu-a-297	CD86+ myeloid Dendritic Cell Absolute Count || id:ebi-a-GCST90001464	MR Egger	5	-0.0201483	0.0959131	0.847072	-0.208138	0.167841	0.980053	0.812095	1.18275
ebi-a-GCST90001991	ieu-a-297	Alzheimer's disease || id:ieu-a-297	HLA DR on CD14+ monocyte || id:ebi-a-GCST90001991	Inverse variance weighted	2	0.0358678	0.0558241	0.520539	-0.0735473	0.145283	1.03652	0.929092	1.15637
ebi-a-GCST90001992	ieu-a-297	Alzheimer's disease || id:ieu-a-297	CCR2 on CD14+ CD16+ monocyte || id:ebi-a-GCST90001992	Inverse variance weighted	2	-0.257698	0.141125	0.0678463	-0.534304	0.0189071	0.772828	0.586077	1.01909
ebi-a-GCST90001961	ieu-a-297	Alzheimer's disease || id:ieu-a-297	CD25 on CD39+ CD4+ T cell || id:ebi-a-GCST90001961	Weighted mode	3	0.00500672	0.0232759	0.849628	-0.040614	0.0506274	1.00502	0.9602	1.05193
ebi-a-GCST90001821	ieu-a-297	Alzheimer's disease || id:ieu-a-297	IgD on IgD+ CD24- B cell || id:ebi-a-GCST90001821	MR Egger	3	0.105915	0.441104	0.849979	-0.758649	0.970479	1.11173	0.468299	2.63921
ebi-a-GCST90001665	ieu-a-297	Alzheimer's disease || id:ieu-a-297	CD28+ CD45RA+ CD8dim T cell %CD8dim T cell || id:ebi-a-GCST90001665	Weighted mode	5	-0.00561391	0.0278663	0.85017	-0.0602318	0.049004	0.994402	0.941546	1.05022
ebi-a-GCST90001994	ieu-a-297	Alzheimer's disease || id:ieu-a-297	CX3CR1 on CD14- CD16- || id:ebi-a-GCST90001994	Inverse variance weighted	3	0.0436238	0.131279	0.739663	-0.213682	0.30093	1.04459	0.807605	1.35111
ebi-a-GCST90001995	ieu-a-297	Alzheimer's disease || id:ieu-a-297	CX3CR1 on monocyte || id:ebi-a-GCST90001995	Inverse variance weighted	3	-0.0706904	0.0301727	0.0191365	-0.129829	-0.011552	0.93175	0.878246	0.988515
ebi-a-GCST90001863	ieu-a-297	Alzheimer's disease || id:ieu-a-297	CD3 on CD28+ CD45RA- CD8+ T cell || id:ebi-a-GCST90001863	Simple mode	5	-0.011391	0.0572674	0.852035	-0.123635	0.100853	0.988674	0.883702	1.10611
ebi-a-GCST90001996	ieu-a-297	Alzheimer's disease || id:ieu-a-297	CX3CR1 on CD14+ CD16+ monocyte || id:ebi-a-GCST90001996	Inverse variance weighted	3	-0.0616267	0.0401029	0.124363	-0.140228	0.0169749	0.940234	0.86916	1.01712
ebi-a-GCST90001997	ieu-a-297	Alzheimer's disease || id:ieu-a-297	CX3CR1 on CD14+ CD16- monocyte || id:ebi-a-GCST90001997	Inverse variance weighted	3	-0.0642843	0.0276183	0.0199336	-0.118416	-0.0101524	0.937738	0.888326	0.989899
ebi-a-GCST90001533	ieu-a-297	Alzheimer's disease || id:ieu-a-297	Basophil %CD33dim HLA DR- CD66b- || id:ebi-a-GCST90001533	Simple mode	3	-0.020749	0.098653	0.852897	-0.214109	0.172611	0.979465	0.807261	1.1884
ebi-a-GCST90001886	ieu-a-297	Alzheimer's disease || id:ieu-a-297	CD28 on CD39+ activated CD4 regulatory T cell || id:ebi-a-GCST90001886	Weighted median	3	0.0085851	0.046325	0.852976	-0.082212	0.0993822	1.00862	0.921077	1.10449
ebi-a-GCST90002003	ieu-a-297	Alzheimer's disease || id:ieu-a-297	CCR2 on CD14- CD16- || id:ebi-a-GCST90002003	Weighted mode	3	0.0211274	0.103251	0.856802	-0.181245	0.2235	1.02135	0.834231	1.25045
ebi-a-GCST90001999	ieu-a-297	Alzheimer's disease || id:ieu-a-297	PDL-1 on CD14- CD16+ monocyte || id:ebi-a-GCST90001999	Inverse variance weighted	2	-0.0367471	0.0725757	0.612627	-0.178996	0.105501	0.96392	0.83611	1.11127
ebi-a-GCST90002001	ieu-a-297	Alzheimer's disease || id:ieu-a-297	CD64 on CD14- CD16- || id:ebi-a-GCST90002001	Inverse variance weighted	2	-0.190712	0.206336	0.35534	-0.595131	0.213706	0.82637	0.551491	1.23826
ebi-a-GCST90001870	ieu-a-297	Alzheimer's disease || id:ieu-a-297	CD34 on Hematopoietic Stem Cell || id:ebi-a-GCST90001870	MR Egger	3	-0.297218	1.3351	0.860551	-2.91401	2.31958	0.742882	0.0542575	10.1714
ebi-a-GCST90002003	ieu-a-297	Alzheimer's disease || id:ieu-a-297	CCR2 on CD14- CD16- || id:ebi-a-GCST90002003	Inverse variance weighted	3	0.0385816	0.131678	0.769523	-0.219508	0.296671	1.03934	0.802914	1.34537
ebi-a-GCST90001955	ieu-a-297	Alzheimer's disease || id:ieu-a-297	CD33 on Immature Myeloid-Derived Suppressor Cells || id:ebi-a-GCST90001955	Simple mode	4	0.0107296	0.0564922	0.861488	-0.0999951	0.121454	1.01079	0.904842	1.12914
ebi-a-GCST90001497	ieu-a-297	Alzheimer's disease || id:ieu-a-297	CD39+ secreting CD4 regulatory T cell %CD4 regulatory T cell || id:ebi-a-GCST90001497	Weighted mode	7	-0.00281865	0.0156785	0.863245	-0.0335486	0.0279113	0.997185	0.967008	1.0283
ebi-a-GCST90001562	ieu-a-297	Alzheimer's disease || id:ieu-a-297	CD45RA+ CD8+ T cell %T cell || id:ebi-a-GCST90001562	Simple mode	3	0.0139333	0.0720748	0.864563	-0.127333	0.1552	1.01403	0.88044	1.16789
ebi-a-GCST90002004	ieu-a-297	Alzheimer's disease || id:ieu-a-297	CCR2 on CD14+ CD16- monocyte || id:ebi-a-GCST90002004	Inverse variance weighted	3	0.0276239	0.0699966	0.693103	-0.109569	0.164817	1.02801	0.89622	1.17918
ebi-a-GCST90001789	ieu-a-297	Alzheimer's disease || id:ieu-a-297	CD25 on IgD- CD38dim B cell || id:ebi-a-GCST90001789	MR Egger	4	-0.017744	0.0918691	0.864683	-0.197807	0.162319	0.982413	0.820528	1.17624
ebi-a-GCST90001856	ieu-a-297	Alzheimer's disease || id:ieu-a-297	CD3 on CD39+ secreting CD4 regulatory T cell || id:ebi-a-GCST90001856	Weighted median	3	0.00478487	0.0283459	0.865951	-0.050773	0.0603428	1.0048	0.950494	1.0622
ebi-a-GCST90001838	ieu-a-297	Alzheimer's disease || id:ieu-a-297	CD3 on naive CD8+ T cell || id:ebi-a-GCST90001838	Weighted median	4	0.00427978	0.0256365	0.867417	-0.0459678	0.0545274	1.00429	0.955073	1.05604
ebi-a-GCST90001805	ieu-a-297	Alzheimer's disease || id:ieu-a-297	CD27 on memory B cell || id:ebi-a-GCST90001805	Weighted mode	6	-0.00647994	0.0369029	0.867502	-0.0788095	0.0658497	0.993541	0.924216	1.06807
ebi-a-GCST90001846	ieu-a-297	Alzheimer's disease || id:ieu-a-297	CD3 on Central Memory CD8+ T cell || id:ebi-a-GCST90001846	Weighted mode	3	0.00736814	0.0389785	0.867513	-0.0690296	0.0837659	1.0074	0.933299	1.08737
ebi-a-GCST90001802	ieu-a-297	Alzheimer's disease || id:ieu-a-297	CD27 on IgD- CD38- B cell || id:ebi-a-GCST90001802	MR Egger	6	-0.0121867	0.0686256	0.867681	-0.146693	0.122319	0.987887	0.863559	1.13012
ebi-a-GCST90001399	ieu-a-297	Alzheimer's disease || id:ieu-a-297	IgD- CD27- B cell %B cell || id:ebi-a-GCST90001399	Weighted mode	3	0.00890725	0.0473813	0.868229	-0.08396	0.101775	1.00895	0.919468	1.10713
ebi-a-GCST90002005	ieu-a-297	Alzheimer's disease || id:ieu-a-297	CD16 on CD14+ CD16+ monocyte || id:ebi-a-GCST90002005	Inverse variance weighted	4	0.059117	0.0432473	0.17164	-0.0256477	0.143882	1.0609	0.974678	1.15475
ebi-a-GCST90002006	ieu-a-297	Alzheimer's disease || id:ieu-a-297	CD64 on monocyte || id:ebi-a-GCST90002006	Inverse variance weighted	3	0.0296842	0.0330082	0.368493	-0.0350118	0.0943802	1.03013	0.965594	1.09898
ebi-a-GCST90001700	ieu-a-297	Alzheimer's disease || id:ieu-a-297	CD45RA+ CD28- CD8+ T cell %T cell || id:ebi-a-GCST90001700	Simple mode	20	0.000233324	0.00145462	0.874258	-0.00261773	0.00308438	1.00023	0.997386	1.00309
ebi-a-GCST90002032	ieu-a-297	Alzheimer's disease || id:ieu-a-297	CD39 on CD39+ CD4+ T cell || id:ebi-a-GCST90002032	Weighted median	5	-0.00237611	0.0150391	0.87446	-0.0318528	0.0271006	0.997627	0.968649	1.02747
ebi-a-GCST90001491	ieu-a-297	Alzheimer's disease || id:ieu-a-297	CD39+ activated CD4 regulatory T cell %CD4 regulatory T cell || id:ebi-a-GCST90001491	Weighted mode	6	-0.0028499	0.0171418	0.874471	-0.0364479	0.0307481	0.997154	0.964208	1.03123
ebi-a-GCST90001463	ieu-a-297	Alzheimer's disease || id:ieu-a-297	CD62L- Dendritic Cell %Dendritic Cell || id:ebi-a-GCST90001463	Simple mode	4	0.0145433	0.0849671	0.874989	-0.151992	0.181079	1.01465	0.858995	1.19851
ebi-a-GCST90002030	ieu-a-297	Alzheimer's disease || id:ieu-a-297	CD39 on CD39+ activated CD4 regulatory T cell || id:ebi-a-GCST90002030	Weighted mode	6	-0.00202228	0.012248	0.875325	-0.0260284	0.0219839	0.99798	0.974307	1.02223
ebi-a-GCST90002007	ieu-a-297	Alzheimer's disease || id:ieu-a-297	HLA DR on CD14+ CD16+ monocyte || id:ebi-a-GCST90002007	Inverse variance weighted	2	0.216055	0.0973152	0.0264083	0.0253169	0.406793	1.24117	1.02564	1.50199
ebi-a-GCST90001954	ieu-a-297	Alzheimer's disease || id:ieu-a-297	CD33 on basophil || id:ebi-a-GCST90001954	Simple mode	5	-0.0101914	0.0615044	0.876429	-0.13074	0.110357	0.98986	0.877446	1.11668
ebi-a-GCST90001581	ieu-a-297	Alzheimer's disease || id:ieu-a-297	CD14- CD16- Absolute Count || id:ebi-a-GCST90001581	Weighted mode	4	0.013054	0.0773847	0.876773	-0.13862	0.164728	1.01314	0.870559	1.17907
ebi-a-GCST90001868	ieu-a-297	Alzheimer's disease || id:ieu-a-297	CD3 on CD4 regulatory T cell || id:ebi-a-GCST90001868	Simple mode	3	0.00653314	0.037285	0.87704	-0.0665455	0.0796118	1.00655	0.93562	1.08287
ebi-a-GCST90001855	ieu-a-297	Alzheimer's disease || id:ieu-a-297	CD3 on secreting CD4 regulatory T cell || id:ebi-a-GCST90001855	Simple mode	3	0.00677661	0.0387637	0.877319	-0.0692003	0.0827535	1.0068	0.93314	1.08627
ebi-a-GCST90001496	ieu-a-297	Alzheimer's disease || id:ieu-a-297	CD39+ secreting CD4 regulatory T cell %secreting CD4 regulatory T cell || id:ebi-a-GCST90001496	Simple mode	5	-0.00597496	0.036491	0.877878	-0.0774974	0.0655475	0.994043	0.925429	1.06774
ebi-a-GCST90002008	ieu-a-297	Alzheimer's disease || id:ieu-a-297	CCR2 on monocyte || id:ebi-a-GCST90002008	Inverse variance weighted	2	0.0633938	0.0719442	0.378235	-0.0776169	0.204404	1.06545	0.925319	1.22679
ebi-a-GCST90001496	ieu-a-297	Alzheimer's disease || id:ieu-a-297	CD39+ secreting CD4 regulatory T cell %secreting CD4 regulatory T cell || id:ebi-a-GCST90001496	MR Egger	5	-0.00612563	0.0367305	0.878156	-0.0781174	0.0658661	0.993893	0.924856	1.06808
ebi-a-GCST90002073	ieu-a-297	Alzheimer's disease || id:ieu-a-297	SSC-A on monocyte || id:ebi-a-GCST90002073	MR Egger	7	-0.00905936	0.0561707	0.878185	-0.119154	0.101035	0.990982	0.887671	1.10632
ebi-a-GCST90001801	ieu-a-297	Alzheimer's disease || id:ieu-a-297	CD27 on IgD+ CD38- unswitched memory B cell || id:ebi-a-GCST90001801	Weighted median	4	-0.00406071	0.0267838	0.879494	-0.0565569	0.0484355	0.995948	0.945013	1.04963
ebi-a-GCST90002031	ieu-a-297	Alzheimer's disease || id:ieu-a-297	CD39 on CD39+ secreting CD4 regulatory T cell || id:ebi-a-GCST90002031	Weighted mode	6	-0.00251674	0.0159448	0.880759	-0.0337686	0.0287352	0.997486	0.966795	1.02915
ebi-a-GCST90002009	ieu-a-297	Alzheimer's disease || id:ieu-a-297	HLA DR on CD14- CD16- || id:ebi-a-GCST90002009	Inverse variance weighted	2	-0.151624	0.034539	1.1338e-05	-0.219321	-0.0839278	0.859311	0.803064	0.919498
ebi-a-GCST90001698	ieu-a-297	Alzheimer's disease || id:ieu-a-297	CD45RA+ CD28- CD8+ T cell Absolute Count || id:ebi-a-GCST90001698	Weighted median	150	2.39009e-06	1.60211e-05	0.881409	-2.90113e-05	3.37915e-05	1	0.999971	1.00003
ebi-a-GCST90001535	ieu-a-297	Alzheimer's disease || id:ieu-a-297	CD45RA- CD4+ T cell %CD4+ T cell || id:ebi-a-GCST90001535	Weighted median	4	0.00602957	0.0408996	0.882798	-0.0741337	0.0861929	1.00605	0.928548	1.09002
ebi-a-GCST90002010	ieu-a-297	Alzheimer's disease || id:ieu-a-297	HLA DR on monocyte || id:ebi-a-GCST90002010	Inverse variance weighted	3	0.048367	0.0595267	0.41649	-0.0683053	0.165039	1.04956	0.933975	1.17944
ebi-a-GCST90002012	ieu-a-297	Alzheimer's disease || id:ieu-a-297	CX3CR1 on CD14- CD16+ monocyte || id:ebi-a-GCST90002012	Inverse variance weighted	2	-0.0415421	0.0598188	0.48739	-0.158787	0.0757026	0.959309	0.853178	1.07864
ebi-a-GCST90001692	ieu-a-297	Alzheimer's disease || id:ieu-a-297	CD28+ CD45RA- CD8+ T cell %CD8+ T cell || id:ebi-a-GCST90001692	Weighted mode	4	-0.00487112	0.0307904	0.884346	-0.0652203	0.0554781	0.995141	0.936861	1.05705
ebi-a-GCST90001969	ieu-a-297	Alzheimer's disease || id:ieu-a-297	FSC-A on Natural Killer || id:ebi-a-GCST90001969	Weighted mode	3	0.00938645	0.0570565	0.884452	-0.102444	0.121217	1.00943	0.902628	1.12887
ebi-a-GCST90001828	ieu-a-297	Alzheimer's disease || id:ieu-a-297	IgD on transitional B cell || id:ebi-a-GCST90001828	Weighted median	4	0.00911262	0.0630318	0.885049	-0.11443	0.132655	1.00915	0.891875	1.14186
ebi-a-GCST90002013	ieu-a-297	Alzheimer's disease || id:ieu-a-297	CCR2 on myeloid Dendritic Cell || id:ebi-a-GCST90002013	Inverse variance weighted	2	-0.00596278	0.0587752	0.919193	-0.121162	0.109237	0.994055	0.88589	1.11543
ebi-a-GCST90002017	ieu-a-297	Alzheimer's disease || id:ieu-a-297	CCR2 on monocyte || id:ebi-a-GCST90002017	Inverse variance weighted	2	0.068309	0.0391568	0.0810725	-0.00843842	0.145056	1.0707	0.991597	1.1561
ebi-a-GCST90002018	ieu-a-297	Alzheimer's disease || id:ieu-a-297	CCR2 on granulocyte || id:ebi-a-GCST90002018	Inverse variance weighted	2	0.18398	0.0664079	0.00559781	0.0538206	0.31414	1.20199	1.0553	1.36908
ebi-a-GCST90001897	ieu-a-297	Alzheimer's disease || id:ieu-a-297	CD28 on CD39+ CD8+ T cell || id:ebi-a-GCST90001897	MR Egger	3	0.00595528	0.0333108	0.887375	-0.0593338	0.0712443	1.00597	0.942392	1.07384
ebi-a-GCST90001951	ieu-a-297	Alzheimer's disease || id:ieu-a-297	CD33 on CD66b++ myeloid cell || id:ebi-a-GCST90001951	Simple mode	3	-0.0113476	0.071169	0.887964	-0.150839	0.128144	0.988717	0.859986	1.13672
ebi-a-GCST90001570	ieu-a-297	Alzheimer's disease || id:ieu-a-297	Effector Memory CD4-CD8- T cell %CD4-CD8- T cell || id:ebi-a-GCST90001570	Simple mode	3	-0.0200878	0.126366	0.888298	-0.267765	0.22759	0.980113	0.765087	1.25557
ebi-a-GCST90001980	ieu-a-297	Alzheimer's disease || id:ieu-a-297	CD40 on CD14+ CD16- monocyte || id:ebi-a-GCST90001980	Simple mode	4	-0.00558526	0.0370844	0.88984	-0.0782706	0.0671001	0.99443	0.924714	1.0694
ebi-a-GCST90001559	ieu-a-297	Alzheimer's disease || id:ieu-a-297	Terminally Differentiated CD8+ T cell %T cell || id:ebi-a-GCST90001559	Weighted mode	3	-0.00725341	0.0477018	0.893095	-0.100749	0.0862421	0.992773	0.90416	1.09007
ebi-a-GCST90002022	ieu-a-297	Alzheimer's disease || id:ieu-a-297	CD4 on CD4+ T cell || id:ebi-a-GCST90002022	Inverse variance weighted	5	0.0100443	0.0574093	0.861112	-0.102478	0.122566	1.01009	0.902598	1.13039
ebi-a-GCST90001544	ieu-a-297	Alzheimer's disease || id:ieu-a-297	Effector Memory CD4+ T cell %T cell || id:ebi-a-GCST90001544	Weighted mode	3	0.00902604	0.0615641	0.896882	-0.11164	0.129692	1.00907	0.894367	1.13848
ebi-a-GCST90001562	ieu-a-297	Alzheimer's disease || id:ieu-a-297	CD45RA+ CD8+ T cell %T cell || id:ebi-a-GCST90001562	Weighted median	3	0.00692019	0.0534076	0.896904	-0.0977587	0.111599	1.00694	0.906868	1.11806
ebi-a-GCST90001648	ieu-a-297	Alzheimer's disease || id:ieu-a-297	HLA DR+ Natural Killer Absolute Count || id:ebi-a-GCST90001648	Weighted mode	4	-0.00769437	0.0565717	0.900426	-0.118575	0.103186	0.992335	0.888185	1.1087
ebi-a-GCST90001463	ieu-a-297	Alzheimer's disease || id:ieu-a-297	CD62L- Dendritic Cell %Dendritic Cell || id:ebi-a-GCST90001463	Weighted mode	4	0.00821079	0.0606158	0.900829	-0.110596	0.127018	1.00824	0.8953	1.13544
ebi-a-GCST90001846	ieu-a-297	Alzheimer's disease || id:ieu-a-297	CD3 on Central Memory CD8+ T cell || id:ebi-a-GCST90001846	Weighted median	3	0.00442716	0.0357634	0.901481	-0.0656691	0.0745234	1.00444	0.936441	1.07737
ebi-a-GCST90001588	ieu-a-297	Alzheimer's disease || id:ieu-a-297	T/B cell || id:ebi-a-GCST90001588	MR Egger	3	-0.115547	0.747059	0.902308	-1.57978	1.34869	0.890878	0.20602	3.85237
ebi-a-GCST90001659	ieu-a-297	Alzheimer's disease || id:ieu-a-297	CD39+ CD4+ T cell %CD4+ T cell || id:ebi-a-GCST90001659	Weighted mode	6	-0.00187681	0.0150397	0.905552	-0.0313547	0.027601	0.998125	0.969132	1.02799
ebi-a-GCST90002006	ieu-a-297	Alzheimer's disease || id:ieu-a-297	CD64 on monocyte || id:ebi-a-GCST90002006	MR Egger	3	-0.0193016	0.129191	0.905585	-0.272516	0.233913	0.980883	0.761461	1.26353
ebi-a-GCST90001884	ieu-a-297	Alzheimer's disease || id:ieu-a-297	CD16-CD56 on Natural Killer || id:ebi-a-GCST90001884	Weighted median	5	0.00457552	0.0395647	0.907933	-0.0729714	0.0821224	1.00459	0.929627	1.08559
ebi-a-GCST90002023	ieu-a-297	Alzheimer's disease || id:ieu-a-297	CD4 on Central Memory CD4+ T cell || id:ebi-a-GCST90002023	Inverse variance weighted	3	0.0457565	0.0687031	0.505409	-0.0889015	0.180414	1.04682	0.914936	1.19771
ebi-a-GCST90001646	ieu-a-297	Alzheimer's disease || id:ieu-a-297	Natural Killer %CD3- lymphocyte || id:ebi-a-GCST90001646	Weighted median	4	0.00460918	0.040434	0.909244	-0.0746414	0.0838598	1.00462	0.928076	1.08748
ebi-a-GCST90001924	ieu-a-297	Alzheimer's disease || id:ieu-a-297	CD127 on CD28+ CD4+ T cell || id:ebi-a-GCST90001924	MR Egger	3	0.0698646	0.487884	0.909452	-0.886388	1.02612	1.07236	0.412142	2.79021
ebi-a-GCST90002003	ieu-a-297	Alzheimer's disease || id:ieu-a-297	CCR2 on CD14- CD16- || id:ebi-a-GCST90002003	Simple mode	3	-0.0165173	0.130754	0.91103	-0.272794	0.23976	0.983618	0.761249	1.27094
ebi-a-GCST90001692	ieu-a-297	Alzheimer's disease || id:ieu-a-297	CD28+ CD45RA- CD8+ T cell %CD8+ T cell || id:ebi-a-GCST90001692	Weighted median	4	0.00376047	0.0337812	0.911364	-0.0624507	0.0699716	1.00377	0.939459	1.07248
ebi-a-GCST90002116	ieu-a-297	Alzheimer's disease || id:ieu-a-297	HLA DR on B cell || id:ebi-a-GCST90002116	Simple mode	5	-0.00445759	0.0389441	0.914388	-0.0807879	0.0718728	0.995552	0.922389	1.07452
ebi-a-GCST90001987	ieu-a-297	Alzheimer's disease || id:ieu-a-297	CD64 on CD14+ CD16- monocyte || id:ebi-a-GCST90001987	MR Egger	3	-0.017732	0.131143	0.914441	-0.274773	0.239309	0.982424	0.759745	1.27037
ebi-a-GCST90001660	ieu-a-297	Alzheimer's disease || id:ieu-a-297	CD39+ CD4+ T cell Absolute Count || id:ebi-a-GCST90001660	Weighted median	6	-0.00162301	0.015274	0.915376	-0.03156	0.0283139	0.998378	0.968933	1.02872
ebi-a-GCST90001450	ieu-a-297	Alzheimer's disease || id:ieu-a-297	CD62L- monocyte Absolute Count || id:ebi-a-GCST90001450	Simple mode	3	-0.0211575	0.1768	0.915682	-0.367685	0.32537	0.979065	0.692335	1.38454
ebi-a-GCST90001658	ieu-a-297	Alzheimer's disease || id:ieu-a-297	CD39+ CD4+ T cell %T cell || id:ebi-a-GCST90001658	Weighted mode	6	-0.00188565	0.0169518	0.915757	-0.0351112	0.0313399	0.998116	0.965498	1.03184
ebi-a-GCST90002061	ieu-a-297	Alzheimer's disease || id:ieu-a-297	CD4 on CD39+ CD4+ T cell || id:ebi-a-GCST90002061	Weighted mode	4	-0.00374708	0.032687	0.915976	-0.0678137	0.0603195	0.99626	0.934435	1.06218
ebi-a-GCST90002024	ieu-a-297	Alzheimer's disease || id:ieu-a-297	CD4 on naive CD4+ T cell || id:ebi-a-GCST90002024	Inverse variance weighted	4	-0.108802	0.0512468	0.0337451	-0.209246	-0.00835856	0.896908	0.811196	0.991676
ebi-a-GCST90002074	ieu-a-297	Alzheimer's disease || id:ieu-a-297	SSC-A on CD14+ monocyte || id:ebi-a-GCST90002074	Simple mode	5	-0.0061415	0.0549255	0.916356	-0.113795	0.101512	0.993877	0.89244	1.10684
ebi-a-GCST90001570	ieu-a-297	Alzheimer's disease || id:ieu-a-297	Effector Memory CD4-CD8- T cell %CD4-CD8- T cell || id:ebi-a-GCST90001570	Weighted mode	3	-0.0111046	0.0944484	0.917149	-0.196224	0.174014	0.988957	0.821829	1.19007
ebi-a-GCST90002027	ieu-a-297	Alzheimer's disease || id:ieu-a-297	CD4 on CD45RA+ CD4+ T cell || id:ebi-a-GCST90002027	Inverse variance weighted	2	0.0737065	0.0414073	0.07507	-0.00745181	0.154865	1.07649	0.992576	1.1675
ebi-a-GCST90001665	ieu-a-297	Alzheimer's disease || id:ieu-a-297	CD28+ CD45RA+ CD8dim T cell %CD8dim T cell || id:ebi-a-GCST90001665	MR Egger	5	0.0054104	0.049086	0.919193	-0.0907982	0.101619	1.00543	0.913202	1.10696
ebi-a-GCST90002029	ieu-a-297	Alzheimer's disease || id:ieu-a-297	CD39 on CD39+ CD8+ T cell || id:ebi-a-GCST90002029	Inverse variance weighted	3	-0.0054457	0.0289077	0.850577	-0.0621047	0.0512133	0.994569	0.939784	1.05255
ebi-a-GCST90002030	ieu-a-297	Alzheimer's disease || id:ieu-a-297	CD39 on CD39+ activated CD4 regulatory T cell || id:ebi-a-GCST90002030	Inverse variance weighted	6	0.000366479	0.0122257	0.976086	-0.0235959	0.0243288	1.00037	0.97668	1.02463
ebi-a-GCST90001698	ieu-a-297	Alzheimer's disease || id:ieu-a-297	CD45RA+ CD28- CD8+ T cell Absolute Count || id:ebi-a-GCST90001698	MR Egger	150	-1.41927e-06	1.4326e-05	0.921217	-2.94982e-05	2.66597e-05	0.999999	0.999971	1.00003
ebi-a-GCST90002031	ieu-a-297	Alzheimer's disease || id:ieu-a-297	CD39 on CD39+ secreting CD4 regulatory T cell || id:ebi-a-GCST90002031	Inverse variance weighted	6	0.000210636	0.0141672	0.988138	-0.0275571	0.0279784	1.00021	0.972819	1.02837
ebi-a-GCST90001468	ieu-a-297	Alzheimer's disease || id:ieu-a-297	CD62L- myeloid Dendritic Cell Absolute Count || id:ebi-a-GCST90001468	MR Egger	5	-0.0104824	0.0987465	0.92216	-0.204026	0.183061	0.989572	0.815441	1.20089
ebi-a-GCST90002032	ieu-a-297	Alzheimer's disease || id:ieu-a-297	CD39 on CD39+ CD4+ T cell || id:ebi-a-GCST90002032	Inverse variance weighted	5	-0.000335133	0.0139108	0.98078	-0.0276003	0.02693	0.999665	0.972777	1.0273
ebi-a-GCST90002029	ieu-a-297	Alzheimer's disease || id:ieu-a-297	CD39 on CD39+ CD8+ T cell || id:ebi-a-GCST90002029	MR Egger	3	-0.00791875	0.0649248	0.922734	-0.135171	0.119334	0.992113	0.873566	1.12675
ebi-a-GCST90002031	ieu-a-297	Alzheimer's disease || id:ieu-a-297	CD39 on CD39+ secreting CD4 regulatory T cell || id:ebi-a-GCST90002031	Weighted median	6	-0.00141669	0.0146305	0.922861	-0.0300925	0.0272591	0.998584	0.970356	1.02763
ebi-a-GCST90001581	ieu-a-297	Alzheimer's disease || id:ieu-a-297	CD14- CD16- Absolute Count || id:ebi-a-GCST90001581	Weighted median	4	0.0068828	0.0718357	0.923669	-0.133915	0.147681	1.00691	0.874664	1.15914
ebi-a-GCST90002033	ieu-a-297	Alzheimer's disease || id:ieu-a-297	CD39 on granulocyte || id:ebi-a-GCST90002033	Inverse variance weighted	2	0.0576728	0.134228	0.667441	-0.205415	0.32076	1.05937	0.81431	1.37818
ebi-a-GCST90001649	ieu-a-297	Alzheimer's disease || id:ieu-a-297	HLA DR+ Natural Killer %Natural Killer || id:ebi-a-GCST90001649	Weighted mode	7	0.00545242	0.0552171	0.924557	-0.102773	0.113678	1.00547	0.902332	1.12039
ebi-a-GCST90002034	ieu-a-297	Alzheimer's disease || id:ieu-a-297	CD39 on monocyte || id:ebi-a-GCST90002034	Inverse variance weighted	2	0.0065053	0.114134	0.954547	-0.217197	0.230207	1.00653	0.804772	1.25886
ebi-a-GCST90001495	ieu-a-297	Alzheimer's disease || id:ieu-a-297	CD39+ secreting CD4 regulatory T cell Absolute Count || id:ebi-a-GCST90001495	Weighted median	5	-0.00141562	0.0155384	0.92741	-0.031871	0.0290397	0.998585	0.968632	1.02947
ebi-a-GCST90002035	ieu-a-297	Alzheimer's disease || id:ieu-a-297	CD80 on myeloid Dendritic Cell || id:ebi-a-GCST90002035	Inverse variance weighted	3	-0.0261512	0.0559284	0.640082	-0.135771	0.0834684	0.974188	0.873043	1.08705
ebi-a-GCST90002036	ieu-a-297	Alzheimer's disease || id:ieu-a-297	CD80 on CD62L+ myeloid Dendritic Cell || id:ebi-a-GCST90002036	Inverse variance weighted	2	-0.00686155	0.0653112	0.916329	-0.134871	0.121148	0.993162	0.873828	1.12879
ebi-a-GCST90001559	ieu-a-297	Alzheimer's disease || id:ieu-a-297	Terminally Differentiated CD8+ T cell %T cell || id:ebi-a-GCST90001559	Weighted median	3	0.00402389	0.0458004	0.92999	-0.0857449	0.0937927	1.00403	0.917828	1.09833
ebi-a-GCST90001698	ieu-a-297	Alzheimer's disease || id:ieu-a-297	CD45RA+ CD28- CD8+ T cell Absolute Count || id:ebi-a-GCST90001698	Weighted mode	150	1.13666e-06	1.36556e-05	0.933774	-2.56283e-05	2.79016e-05	1	0.999974	1.00003
ebi-a-GCST90001801	ieu-a-297	Alzheimer's disease || id:ieu-a-297	CD27 on IgD+ CD38- unswitched memory B cell || id:ebi-a-GCST90001801	Weighted mode	4	-0.00278967	0.031075	0.934126	-0.0636967	0.0581174	0.997214	0.93829	1.05984
ebi-a-GCST90002037	ieu-a-297	Alzheimer's disease || id:ieu-a-297	CD80 on plasmacytoid Dendritic Cell || id:ebi-a-GCST90002037	Inverse variance weighted	2	-0.0590554	0.117172	0.614257	-0.288712	0.170602	0.942655	0.749228	1.18602
ebi-a-GCST90002038	ieu-a-297	Alzheimer's disease || id:ieu-a-297	CD80 on CD62L+ plasmacytoid Dendritic Cell || id:ebi-a-GCST90002038	Inverse variance weighted	2	-0.0601256	0.117892	0.610047	-0.291193	0.170942	0.941646	0.747371	1.18642
ebi-a-GCST90002039	ieu-a-297	Alzheimer's disease || id:ieu-a-297	CD80 on monocyte || id:ebi-a-GCST90002039	Inverse variance weighted	4	-0.043031	0.0405348	0.288426	-0.122479	0.0364172	0.957882	0.884724	1.03709
ebi-a-GCST90002040	ieu-a-297	Alzheimer's disease || id:ieu-a-297	CD80 on granulocyte || id:ebi-a-GCST90002040	Inverse variance weighted	3	0.0262366	0.056708	0.643607	-0.0849111	0.137384	1.02658	0.918594	1.14727
ebi-a-GCST90001648	ieu-a-297	Alzheimer's disease || id:ieu-a-297	HLA DR+ Natural Killer Absolute Count || id:ebi-a-GCST90001648	Simple mode	4	0.005454	0.0629164	0.936383	-0.117862	0.12877	1.00547	0.888819	1.13743
ebi-a-GCST90001646	ieu-a-297	Alzheimer's disease || id:ieu-a-297	Natural Killer %CD3- lymphocyte || id:ebi-a-GCST90001646	Weighted mode	4	-0.00340605	0.039374	0.936515	-0.0805791	0.073767	0.9966	0.922582	1.07656
ebi-a-GCST90001562	ieu-a-297	Alzheimer's disease || id:ieu-a-297	CD45RA+ CD8+ T cell %T cell || id:ebi-a-GCST90001562	MR Egger	3	0.0122518	0.124445	0.937525	-0.231661	0.256165	1.01233	0.793215	1.29197
ebi-a-GCST90001481	ieu-a-297	Alzheimer's disease || id:ieu-a-297	Resting CD4 regulatory T cell %CD4 regulatory T cell || id:ebi-a-GCST90001481	Simple mode	7	0.00391334	0.0482026	0.937935	-0.0905637	0.0983904	1.00392	0.913416	1.10339
ebi-a-GCST90001646	ieu-a-297	Alzheimer's disease || id:ieu-a-297	Natural Killer %CD3- lymphocyte || id:ebi-a-GCST90001646	MR Egger	4	-0.00586396	0.0677013	0.938868	-0.138559	0.126831	0.994153	0.870612	1.13522
ebi-a-GCST90001863	ieu-a-297	Alzheimer's disease || id:ieu-a-297	CD3 on CD28+ CD45RA- CD8+ T cell || id:ebi-a-GCST90001863	Weighted mode	5	0.0032748	0.0414356	0.940802	-0.0779389	0.0844885	1.00328	0.925021	1.08816
ebi-a-GCST90002045	ieu-a-297	Alzheimer's disease || id:ieu-a-297	CD45 on CD33- HLA DR- || id:ebi-a-GCST90002045	Inverse variance weighted	2	-0.0734446	0.0944266	0.436689	-0.258521	0.111631	0.929188	0.772193	1.1181
ebi-a-GCST90001884	ieu-a-297	Alzheimer's disease || id:ieu-a-297	CD16-CD56 on Natural Killer || id:ebi-a-GCST90001884	Weighted mode	5	0.00319031	0.0410671	0.941809	-0.0773011	0.0836817	1.0032	0.925611	1.08728
ebi-a-GCST90002046	ieu-a-297	Alzheimer's disease || id:ieu-a-297	CD45 on CD33- HLA DR+ || id:ebi-a-GCST90002046	Inverse variance weighted	2	-0.23248	0.0401117	6.79892e-09	-0.311099	-0.153861	0.792566	0.732641	0.857391
ebi-a-GCST90002030	ieu-a-297	Alzheimer's disease || id:ieu-a-297	CD39 on CD39+ activated CD4 regulatory T cell || id:ebi-a-GCST90002030	Weighted median	6	-0.000954261	0.0131429	0.942119	-0.0267143	0.0248058	0.999046	0.973639	1.02512
ebi-a-GCST90001495	ieu-a-297	Alzheimer's disease || id:ieu-a-297	CD39+ secreting CD4 regulatory T cell Absolute Count || id:ebi-a-GCST90001495	Weighted mode	5	-0.00126285	0.0163974	0.94231	-0.0334018	0.0308761	0.998738	0.96715	1.03136
ebi-a-GCST90001489	ieu-a-297	Alzheimer's disease || id:ieu-a-297	CD39+ activated CD4 regulatory T cell Absolute Count || id:ebi-a-GCST90001489	MR Egger	5	0.00293114	0.0373078	0.942324	-0.0701922	0.0760545	1.00294	0.932215	1.07902
ebi-a-GCST90001780	ieu-a-297	Alzheimer's disease || id:ieu-a-297	CD25 on IgD+ CD38- B cell || id:ebi-a-GCST90001780	MR Egger	3	0.0121314	0.137229	0.943867	-0.256838	0.281101	1.01221	0.773494	1.32459
ebi-a-GCST90001497	ieu-a-297	Alzheimer's disease || id:ieu-a-297	CD39+ secreting CD4 regulatory T cell %CD4 regulatory T cell || id:ebi-a-GCST90001497	Simple mode	7	-0.00281865	0.0386549	0.944241	-0.0785823	0.072945	0.997185	0.924426	1.07567
ebi-a-GCST90002056	ieu-a-297	Alzheimer's disease || id:ieu-a-297	CD8 on Effector Memory CD8+ T cell || id:ebi-a-GCST90002056	Inverse variance weighted	2	0.108609	0.0575186	0.0589931	-0.00412725	0.221345	1.11473	0.995881	1.24775
ebi-a-GCST90001980	ieu-a-297	Alzheimer's disease || id:ieu-a-297	CD40 on CD14+ CD16- monocyte || id:ebi-a-GCST90001980	Weighted mode	4	0.00181626	0.0249286	0.946504	-0.0470439	0.0506764	1.00182	0.954046	1.05198
ebi-a-GCST90001648	ieu-a-297	Alzheimer's disease || id:ieu-a-297	HLA DR+ Natural Killer Absolute Count || id:ebi-a-GCST90001648	Weighted median	4	-0.00351662	0.0532892	0.947385	-0.107963	0.10093	0.99649	0.89766	1.1062
ebi-a-GCST90001892	ieu-a-297	Alzheimer's disease || id:ieu-a-297	CD28 on CD39+ CD4+ T cell || id:ebi-a-GCST90001892	Weighted mode	4	-0.00186415	0.0278684	0.950877	-0.0564863	0.052758	0.998138	0.945079	1.05417
ebi-a-GCST90001558	ieu-a-297	Alzheimer's disease || id:ieu-a-297	Terminally Differentiated CD8+ T cell %CD8+ T cell || id:ebi-a-GCST90001558	Weighted mode	4	0.00282293	0.0428146	0.951579	-0.0810937	0.0867395	1.00283	0.922107	1.09061
ebi-a-GCST90001465	ieu-a-297	Alzheimer's disease || id:ieu-a-297	CD86+ myeloid Dendritic Cell %Dendritic Cell || id:ebi-a-GCST90001465	MR Egger	4	-0.00695432	0.102798	0.952219	-0.208438	0.194529	0.99307	0.811851	1.21474
ebi-a-GCST90002110	ieu-a-297	Alzheimer's disease || id:ieu-a-297	HLA DR on CD33dim HLA DR+ CD11b+ || id:ebi-a-GCST90002110	MR Egger	3	-0.0137953	0.183659	0.952271	-0.373766	0.346176	0.986299	0.688138	1.41365
ebi-a-GCST90002061	ieu-a-297	Alzheimer's disease || id:ieu-a-297	CD4 on CD39+ CD4+ T cell || id:ebi-a-GCST90002061	Inverse variance weighted	4	0.0141827	0.0554153	0.798001	-0.0944313	0.122797	1.01428	0.90989	1.13065
ebi-a-GCST90001489	ieu-a-297	Alzheimer's disease || id:ieu-a-297	CD39+ activated CD4 regulatory T cell Absolute Count || id:ebi-a-GCST90001489	Weighted mode	5	0.00106682	0.0185325	0.956856	-0.0352568	0.0373904	1.00107	0.965357	1.0381
ebi-a-GCST90002063	ieu-a-297	Alzheimer's disease || id:ieu-a-297	CD4 on CD4 regulatory T cell || id:ebi-a-GCST90002063	Inverse variance weighted	2	-0.0039835	0.132039	0.975932	-0.262781	0.254814	0.996024	0.76891	1.29022
ebi-a-GCST90002066	ieu-a-297	Alzheimer's disease || id:ieu-a-297	CD4 on activated CD4 regulatory T cell || id:ebi-a-GCST90002066	Inverse variance weighted	2	-0.00674414	0.126844	0.957598	-0.255359	0.241871	0.993279	0.774638	1.27363
ebi-a-GCST90001735	ieu-a-297	Alzheimer's disease || id:ieu-a-297	CD19 on IgD- CD38dim B cell || id:ebi-a-GCST90001735	MR Egger	3	0.018859	0.285762	0.958047	-0.541235	0.578953	1.01904	0.582029	1.78417
ebi-a-GCST90001886	ieu-a-297	Alzheimer's disease || id:ieu-a-297	CD28 on CD39+ activated CD4 regulatory T cell || id:ebi-a-GCST90001886	MR Egger	3	-0.0139361	0.214222	0.958644	-0.433812	0.40594	0.986161	0.648034	1.50071
ebi-a-GCST90001892	ieu-a-297	Alzheimer's disease || id:ieu-a-297	CD28 on CD39+ CD4+ T cell || id:ebi-a-GCST90001892	MR Egger	4	0.00405553	0.0695575	0.958807	-0.132277	0.140388	1.00406	0.876098	1.15072
ebi-a-GCST90001558	ieu-a-297	Alzheimer's disease || id:ieu-a-297	Terminally Differentiated CD8+ T cell %CD8+ T cell || id:ebi-a-GCST90001558	MR Egger	4	0.00561592	0.0963845	0.958835	-0.183298	0.19453	1.00563	0.83252	1.21474
ebi-a-GCST90001863	ieu-a-297	Alzheimer's disease || id:ieu-a-297	CD3 on CD28+ CD45RA- CD8+ T cell || id:ebi-a-GCST90001863	Weighted median	5	-0.00198497	0.0386769	0.959069	-0.0777916	0.0738217	0.998017	0.925157	1.07661
ebi-a-GCST90001669	ieu-a-297	Alzheimer's disease || id:ieu-a-297	CD28+ CD45RA- CD8dim T cell Absolute Count || id:ebi-a-GCST90001669	Weighted mode	3	0.0020216	0.0351286	0.959341	-0.0668305	0.0708737	1.00202	0.935354	1.07345
ebi-a-GCST90001461	ieu-a-297	Alzheimer's disease || id:ieu-a-297	Dendritic Cell Absolute Count || id:ebi-a-GCST90001461	Weighted median	3	0.00340272	0.0672911	0.95967	-0.128488	0.135293	1.00341	0.879424	1.14487
ebi-a-GCST90001824	ieu-a-297	Alzheimer's disease || id:ieu-a-297	IgD on IgD+ CD38+ B cell || id:ebi-a-GCST90001824	Weighted mode	4	-0.00325791	0.0637972	0.962482	-0.1283	0.121785	0.996747	0.879589	1.12951
ebi-a-GCST90002070	ieu-a-297	Alzheimer's disease || id:ieu-a-297	CD4 on activated & secreting CD4 regulatory T cell || id:ebi-a-GCST90002070	Inverse variance weighted	2	-0.00380489	0.134993	0.977514	-0.268392	0.260782	0.996202	0.764608	1.29794
ebi-a-GCST90001751	ieu-a-297	Alzheimer's disease || id:ieu-a-297	CD20 on IgD+ CD38+ B cell || id:ebi-a-GCST90001751	Simple mode	5	0.00376247	0.0753821	0.962585	-0.143986	0.151511	1.00377	0.8659	1.16359
ebi-a-GCST90002071	ieu-a-297	Alzheimer's disease || id:ieu-a-297	SSC-A on myeloid Dendritic Cell || id:ebi-a-GCST90002071	Inverse variance weighted	5	-0.075107	0.046838	0.108813	-0.166909	0.0166954	0.927644	0.846276	1.01684
ebi-a-GCST90001747	ieu-a-297	Alzheimer's disease || id:ieu-a-297	CD20 on IgD+ CD24- B cell || id:ebi-a-GCST90001747	Simple mode	4	0.00402603	0.0850459	0.965218	-0.162664	0.170716	1.00403	0.849877	1.18615
ebi-a-GCST90001643	ieu-a-297	Alzheimer's disease || id:ieu-a-297	B cell %CD3- lymphocyte || id:ebi-a-GCST90001643	Weighted median	3	-0.0016643	0.0390255	0.965983	-0.0781543	0.0748257	0.998337	0.924822	1.0777
ebi-a-GCST90001804	ieu-a-297	Alzheimer's disease || id:ieu-a-297	CD27 on IgD- CD38dim B cell || id:ebi-a-GCST90001804	MR Egger	6	0.00190766	0.0440711	0.967548	-0.0844716	0.088287	1.00191	0.918998	1.0923
ebi-a-GCST90002010	ieu-a-297	Alzheimer's disease || id:ieu-a-297	HLA DR on monocyte || id:ebi-a-GCST90002010	MR Egger	3	0.0122289	0.258745	0.969934	-0.494912	0.51937	1.0123	0.609625	1.68097
ebi-a-GCST90001692	ieu-a-297	Alzheimer's disease || id:ieu-a-297	CD28+ CD45RA- CD8+ T cell %CD8+ T cell || id:ebi-a-GCST90001692	MR Egger	4	0.00242947	0.0573614	0.970065	-0.109999	0.114858	1.00243	0.895835	1.12171
ebi-a-GCST90001891	ieu-a-297	Alzheimer's disease || id:ieu-a-297	CD28 on CD45RA- CD4 not regulatory T cell || id:ebi-a-GCST90001891	Weighted mode	3	-0.0017637	0.0416971	0.970104	-0.08349	0.0799626	0.998238	0.9199	1.08325
ebi-a-GCST90001813	ieu-a-297	Alzheimer's disease || id:ieu-a-297	CD38 on IgD+ CD38dim B cell || id:ebi-a-GCST90001813	MR Egger	3	-0.0133293	0.285602	0.97031	-0.57311	0.546451	0.986759	0.563769	1.72711
ebi-a-GCST90001649	ieu-a-297	Alzheimer's disease || id:ieu-a-297	HLA DR+ Natural Killer %Natural Killer || id:ebi-a-GCST90001649	Weighted median	7	-0.00172324	0.0463579	0.970348	-0.0925848	0.0891383	0.998278	0.911572	1.09323
ebi-a-GCST90002072	ieu-a-297	Alzheimer's disease || id:ieu-a-297	SSC-A on plasmacytoid Dendritic Cell || id:ebi-a-GCST90002072	Inverse variance weighted	5	-0.131593	0.0702212	0.0609341	-0.269226	0.00604088	0.876698	0.76397	1.00606
ebi-a-GCST90001643	ieu-a-297	Alzheimer's disease || id:ieu-a-297	B cell %CD3- lymphocyte || id:ebi-a-GCST90001643	MR Egger	3	0.0032215	0.0725846	0.971764	-0.139044	0.145487	1.00323	0.870189	1.1566
ebi-a-GCST90001623	ieu-a-297	Alzheimer's disease || id:ieu-a-297	Natural Killer T %lymphocyte || id:ebi-a-GCST90001623	MR Egger	7	0.00667528	0.179946	0.971844	-0.346018	0.359369	1.0067	0.7075	1.43242
ebi-a-GCST90002073	ieu-a-297	Alzheimer's disease || id:ieu-a-297	SSC-A on monocyte || id:ebi-a-GCST90002073	Inverse variance weighted	7	-0.0142856	0.0328911	0.664047	-0.0787522	0.0501809	0.985816	0.924269	1.05146
ebi-a-GCST90002074	ieu-a-297	Alzheimer's disease || id:ieu-a-297	SSC-A on CD14+ monocyte || id:ebi-a-GCST90002074	Inverse variance weighted	5	0.00035552	0.0426573	0.99335	-0.0832529	0.0839639	1.00036	0.920118	1.08759
ebi-a-GCST90002077	ieu-a-297	Alzheimer's disease || id:ieu-a-297	SSC-A on HLA DR+ Natural Killer || id:ebi-a-GCST90002077	Inverse variance weighted	3	0.0373945	0.0556453	0.501574	-0.0716702	0.146459	1.0381	0.930838	1.15773
ebi-a-GCST90001559	ieu-a-297	Alzheimer's disease || id:ieu-a-297	Terminally Differentiated CD8+ T cell %T cell || id:ebi-a-GCST90001559	MR Egger	3	0.00475077	0.116891	0.97414	-0.224355	0.233856	1.00476	0.799032	1.26346
ebi-a-GCST90001681	ieu-a-297	Alzheimer's disease || id:ieu-a-297	CD25++ CD8+ T cell Absolute Count || id:ebi-a-GCST90001681	MR Egger	3	-0.00454735	0.113069	0.97441	-0.226162	0.217067	0.995463	0.797589	1.24243
ebi-a-GCST90001660	ieu-a-297	Alzheimer's disease || id:ieu-a-297	CD39+ CD4+ T cell Absolute Count || id:ebi-a-GCST90001660	Weighted mode	6	-0.000522418	0.0155634	0.974521	-0.0310267	0.0299819	0.999478	0.96945	1.03044
ebi-a-GCST90001544	ieu-a-297	Alzheimer's disease || id:ieu-a-297	Effector Memory CD4+ T cell %T cell || id:ebi-a-GCST90001544	MR Egger	3	-0.0112817	0.28181	0.974528	-0.56363	0.541066	0.988782	0.56914	1.71784
ebi-a-GCST90002078	ieu-a-297	Alzheimer's disease || id:ieu-a-297	SSC-A on granulocyte || id:ebi-a-GCST90002078	Inverse variance weighted	4	0.0336264	0.086444	0.697279	-0.135804	0.203057	1.0342	0.873014	1.22514
ebi-a-GCST90001832	ieu-a-297	Alzheimer's disease || id:ieu-a-297	CD62L on CD62L+ plasmacytoid Dendritic Cell || id:ebi-a-GCST90001832	Simple mode	3	0.00308457	0.0881977	0.975278	-0.169783	0.175952	1.00309	0.843848	1.19238
ebi-a-GCST90001985	ieu-a-297	Alzheimer's disease || id:ieu-a-297	CD40 on monocytes || id:ebi-a-GCST90001985	MR Egger	4	0.00141237	0.0405005	0.975349	-0.0779687	0.0807934	1.00141	0.924993	1.08415
ebi-a-GCST90002081	ieu-a-297	Alzheimer's disease || id:ieu-a-297	SSC-A on CD4+ T cell || id:ebi-a-GCST90002081	Inverse variance weighted	3	0.231733	0.0795564	0.00358186	0.0758026	0.387664	1.26078	1.07875	1.47353
ebi-a-GCST90002084	ieu-a-297	Alzheimer's disease || id:ieu-a-297	SSC-A on Natural Killer T || id:ebi-a-GCST90002084	Inverse variance weighted	2	-0.00115194	0.0766841	0.988015	-0.151453	0.149149	0.998849	0.859458	1.16085
ebi-a-GCST90001535	ieu-a-297	Alzheimer's disease || id:ieu-a-297	CD45RA- CD4+ T cell %CD4+ T cell || id:ebi-a-GCST90001535	MR Egger	4	0.00179792	0.0543494	0.976615	-0.104727	0.108323	1.0018	0.90057	1.11441
ebi-a-GCST90002087	ieu-a-297	Alzheimer's disease || id:ieu-a-297	CD11c on myeloid Dendritic Cell || id:ebi-a-GCST90002087	Inverse variance weighted	4	0.0640261	0.0582113	0.27138	-0.0500681	0.17812	1.06612	0.951165	1.19497
ebi-a-GCST90001489	ieu-a-297	Alzheimer's disease || id:ieu-a-297	CD39+ activated CD4 regulatory T cell Absolute Count || id:ebi-a-GCST90001489	Weighted median	5	0.00044969	0.0178376	0.979887	-0.0345119	0.0354113	1.00045	0.966077	1.03605
ebi-a-GCST90001495	ieu-a-297	Alzheimer's disease || id:ieu-a-297	CD39+ secreting CD4 regulatory T cell Absolute Count || id:ebi-a-GCST90001495	MR Egger	5	-0.000884089	0.0327204	0.980141	-0.065016	0.0632478	0.999116	0.937052	1.06529
ebi-a-GCST90001892	ieu-a-297	Alzheimer's disease || id:ieu-a-297	CD28 on CD39+ CD4+ T cell || id:ebi-a-GCST90001892	Weighted median	4	-0.000652013	0.0263238	0.980239	-0.0522467	0.0509427	0.999348	0.949095	1.05226
ebi-a-GCST90001985	ieu-a-297	Alzheimer's disease || id:ieu-a-297	CD40 on monocytes || id:ebi-a-GCST90001985	Simple mode	4	-0.000861215	0.0325925	0.980579	-0.0647424	0.06302	0.999139	0.937309	1.06505
ebi-a-GCST90002088	ieu-a-297	Alzheimer's disease || id:ieu-a-297	CD11c on CD62L+ myeloid Dendritic Cell || id:ebi-a-GCST90002088	Inverse variance weighted	2	0.0962263	0.0711064	0.175969	-0.0431423	0.235595	1.10101	0.957775	1.26566
ebi-a-GCST90002089	ieu-a-297	Alzheimer's disease || id:ieu-a-297	CD11c on monocyte || id:ebi-a-GCST90002089	Inverse variance weighted	2	0.0543453	0.048418	0.261684	-0.040554	0.149245	1.05585	0.960257	1.16096
ebi-a-GCST90001643	ieu-a-297	Alzheimer's disease || id:ieu-a-297	B cell %CD3- lymphocyte || id:ebi-a-GCST90001643	Weighted mode	3	-0.00104132	0.0406599	0.981894	-0.0807347	0.0786521	0.998959	0.922438	1.08183
ebi-a-GCST90002090	ieu-a-297	Alzheimer's disease || id:ieu-a-297	CD11c on granulocyte || id:ebi-a-GCST90002090	Inverse variance weighted	4	0.125795	0.0488861	0.0100752	0.0299788	0.221612	1.13405	1.03043	1.24809
ebi-a-GCST90002098	ieu-a-297	Alzheimer's disease || id:ieu-a-297	CD45RA on naive CD4+ T cell || id:ebi-a-GCST90002098	Inverse variance weighted	8	-0.0318817	0.0314173	0.310211	-0.0934597	0.0296963	0.968621	0.910775	1.03014
ebi-a-GCST90001541	ieu-a-297	Alzheimer's disease || id:ieu-a-297	Naive CD4+ T cell %CD4+ T cell || id:ebi-a-GCST90001541	MR Egger	3	0.00604676	0.241358	0.984054	-0.467014	0.479108	1.00607	0.626871	1.61463
ebi-a-GCST90002099	ieu-a-297	Alzheimer's disease || id:ieu-a-297	CD4RA on Terminally Differentiated CD4+ T cell || id:ebi-a-GCST90002099	Inverse variance weighted	2	-0.0319149	0.0415334	0.442241	-0.11332	0.0494906	0.968589	0.892865	1.05074
ebi-a-GCST90001846	ieu-a-297	Alzheimer's disease || id:ieu-a-297	CD3 on Central Memory CD8+ T cell || id:ebi-a-GCST90001846	Simple mode	3	-0.00127702	0.0654692	0.986209	-0.129597	0.127043	0.998724	0.87845	1.13547
ebi-a-GCST90002100	ieu-a-297	Alzheimer's disease || id:ieu-a-297	CD45RA on naive CD8+ T cell || id:ebi-a-GCST90002100	Inverse variance weighted	2	0.00607221	0.0659786	0.926672	-0.123246	0.13539	1.00609	0.884046	1.14498
ebi-a-GCST90001798	ieu-a-297	Alzheimer's disease || id:ieu-a-297	CD27 on CD24+ CD27+ B cell || id:ebi-a-GCST90001798	MR Egger	8	-0.000802387	0.0489863	0.987462	-0.0968156	0.0952108	0.999198	0.907723	1.09989
ebi-a-GCST90002090	ieu-a-297	Alzheimer's disease || id:ieu-a-297	CD11c on granulocyte || id:ebi-a-GCST90002090	MR Egger	4	-0.00291769	0.165168	0.98751	-0.326647	0.320811	0.997087	0.721339	1.37825
ebi-a-GCST90001541	ieu-a-297	Alzheimer's disease || id:ieu-a-297	Naive CD4+ T cell %CD4+ T cell || id:ebi-a-GCST90001541	Weighted median	3	-0.000981532	0.0631148	0.987592	-0.124686	0.122723	0.999019	0.882774	1.13057
ebi-a-GCST90001696	ieu-a-297	Alzheimer's disease || id:ieu-a-297	CD45RA- CD28- CD8+ T cell %CD8+ T cell || id:ebi-a-GCST90001696	MR Egger	5	4.578e-05	0.00273797	0.98771	-0.00532064	0.0054122	1.00005	0.994693	1.00543
ebi-a-GCST90002101	ieu-a-297	Alzheimer's disease || id:ieu-a-297	CD45RA on Terminally Differentiated CD8+ T cell || id:ebi-a-GCST90002101	Inverse variance weighted	2	0.00818507	0.101145	0.935503	-0.19006	0.20643	1.00822	0.82691	1.22928
ebi-a-GCST90002102	ieu-a-297	Alzheimer's disease || id:ieu-a-297	CD45RA on resting CD4 regulatory T cell || id:ebi-a-GCST90002102	Inverse variance weighted	6	-0.025767	0.0246397	0.295676	-0.0740608	0.0225268	0.974562	0.928615	1.02278
ebi-a-GCST90001695	ieu-a-297	Alzheimer's disease || id:ieu-a-297	CD45RA- CD28- CD8+ T cell Absolute Count || id:ebi-a-GCST90001695	MR Egger	48	-4.2257e-07	3.03107e-05	0.988937	-5.98315e-05	5.89863e-05	1	0.99994	1.00006
ebi-a-GCST90001759	ieu-a-297	Alzheimer's disease || id:ieu-a-297	CD20 on naive-mature B cell || id:ebi-a-GCST90001759	Simple mode	6	-0.00121771	0.0899488	0.989722	-0.177517	0.175082	0.998783	0.837347	1.19134
ebi-a-GCST90002104	ieu-a-297	Alzheimer's disease || id:ieu-a-297	HLA DR on myeloid Dendritic Cell || id:ebi-a-GCST90002104	Inverse variance weighted	5	-0.082056	0.0441384	0.0630184	-0.168567	0.00445527	0.92122	0.844874	1.00447
ebi-a-GCST90001671	ieu-a-297	Alzheimer's disease || id:ieu-a-297	CD39+ CD8+ T cell %CD8+ T cell || id:ebi-a-GCST90001671	Weighted median	4	0.000175098	0.0158982	0.991213	-0.0309853	0.0313355	1.00018	0.96949	1.03183
ebi-a-GCST90002105	ieu-a-297	Alzheimer's disease || id:ieu-a-297	HLA DR on plasmacytoid Dendritic Cell || id:ebi-a-GCST90002105	Inverse variance weighted	4	-0.0790628	0.0183463	1.63646e-05	-0.115022	-0.0431041	0.923982	0.891347	0.957812
ebi-a-GCST90002106	ieu-a-297	Alzheimer's disease || id:ieu-a-297	HLA DR on Dendritic Cell || id:ebi-a-GCST90002106	Inverse variance weighted	4	-0.0846168	0.0214252	7.83458e-05	-0.12661	-0.0426234	0.918864	0.881077	0.958272
ebi-a-GCST90002108	ieu-a-297	Alzheimer's disease || id:ieu-a-297	HLA DR on CD33+ HLA DR+ CD14- || id:ebi-a-GCST90002108	Inverse variance weighted	2	0.0301664	0.0311027	0.332098	-0.0307948	0.0911276	1.03063	0.969674	1.09541
ebi-a-GCST90002109	ieu-a-297	Alzheimer's disease || id:ieu-a-297	HLA DR on CD33+ HLA DR+ CD14dim || id:ebi-a-GCST90002109	Inverse variance weighted	2	0.040054	0.0422584	0.343214	-0.0427726	0.122881	1.04087	0.958129	1.13075
ebi-a-GCST90001897	ieu-a-297	Alzheimer's disease || id:ieu-a-297	CD28 on CD39+ CD8+ T cell || id:ebi-a-GCST90001897	Simple mode	3	-0.000329291	0.0356295	0.993465	-0.0701631	0.0695046	0.999671	0.932242	1.07198
ebi-a-GCST90002110	ieu-a-297	Alzheimer's disease || id:ieu-a-297	HLA DR on CD33dim HLA DR+ CD11b+ || id:ebi-a-GCST90002110	Inverse variance weighted	3	0.047646	0.0418308	0.254697	-0.0343425	0.129634	1.0488	0.966241	1.13841
ebi-a-GCST90002111	ieu-a-297	Alzheimer's disease || id:ieu-a-297	HLA DR on CD33dim HLA DR+ CD11b- || id:ebi-a-GCST90002111	Inverse variance weighted	2	0.0387738	0.044392	0.382422	-0.0482344	0.125782	1.03954	0.95291	1.13403
ebi-a-GCST90001748	ieu-a-297	Alzheimer's disease || id:ieu-a-297	CD20 on IgD+ CD38- B cell || id:ebi-a-GCST90001748	MR Egger	4	-0.00275457	0.383034	0.994915	-0.753502	0.747993	0.997249	0.470715	2.11275
ebi-a-GCST90002112	ieu-a-297	Alzheimer's disease || id:ieu-a-297	HLA DR on CD33- HLA DR+ || id:ebi-a-GCST90002112	Inverse variance weighted	2	-0.107947	0.0261752	3.72323e-05	-0.15925	-0.0566436	0.897675	0.852783	0.944931
ebi-a-GCST90002116	ieu-a-297	Alzheimer's disease || id:ieu-a-297	HLA DR on B cell || id:ebi-a-GCST90002116	Inverse variance weighted	5	0.0034034	0.0422945	0.935864	-0.0794938	0.0863006	1.00341	0.923584	1.09013
ebi-a-GCST90002117	ieu-a-297	Alzheimer's disease || id:ieu-a-297	HLA DR on HLA DR+ Natural Killer || id:ebi-a-GCST90002117	Inverse variance weighted	2	0.0349285	0.0460071	0.447734	-0.0552454	0.125102	1.03555	0.946253	1.13326
ebi-a-GCST90001399	ieu-a-297	Alzheimer's disease || id:ieu-a-297	IgD- CD27- B cell %B cell || id:ebi-a-GCST90001399	Simple mode	3	-0.000235471	0.0598894	0.99722	-0.117619	0.117148	0.999765	0.889035	1.12429
ebi-a-GCST90001824	ieu-a-297	Alzheimer's disease || id:ieu-a-297	IgD on IgD+ CD38+ B cell || id:ebi-a-GCST90001824	Weighted median	4	-0.000189175	0.0548737	0.997249	-0.107742	0.107363	0.999811	0.897859	1.11334
ebi-a-GCST90001842	ieu-a-297	Alzheimer's disease || id:ieu-a-297	CD3 on Naive CD4+ T cell || id:ebi-a-GCST90001842	MR Egger	4	0.000211928	0.0622344	0.997592	-0.121768	0.122191	1.00021	0.885354	1.12997
ebi-a-GCST90001562	ieu-a-297	Alzheimer's disease || id:ieu-a-297	CD45RA+ CD8+ T cell %T cell || id:ebi-a-GCST90001562	Weighted mode	3	-0.000187852	0.0592437	0.997758	-0.116306	0.11593	0.999812	0.890203	1.12292
ebi-a-GCST90002119	ieu-a-297	Alzheimer's disease || id:ieu-a-297	CD8 on CD28+ CD45RA+ CD8+ T cell || id:ebi-a-GCST90002119	Inverse variance weighted	5	0.0653156	0.0259255	0.0117571	0.0145015	0.11613	1.0675	1.01461	1.12314
ebi-a-GCST90001828	ieu-a-297	Alzheimer's disease || id:ieu-a-297	IgD on transitional B cell || id:ebi-a-GCST90001828	Weighted mode	4	-7.60768e-05	0.0766643	0.999271	-0.150338	0.150186	0.999924	0.860417	1.16205
ebi-a-GCST90002121	ieu-a-297	Alzheimer's disease || id:ieu-a-297	CD8 on CD39+ CD8+ T cell || id:ebi-a-GCST90002121	Inverse variance weighted	3	0.0839531	0.0513415	0.102009	-0.0166762	0.184582	1.08758	0.983462	1.20272
ebi-a-GCST90002005	ieu-a-297	Alzheimer's disease || id:ieu-a-297	CD16 on CD14+ CD16+ monocyte || id:ebi-a-GCST90002005	MR Egger	4	-2.46948e-05	0.0995505	0.999825	-0.195144	0.195094	0.999975	0.822716	1.21543

## Sheet: result of Immune cells and PD
id.exposure	id.outcome	outcome	exposure	method	nsnp	b	se	pval	lo_ci	up_ci	or	or_lci95	or_uci95
ebi-a-GCST90001392	ieu-b-7	Parkinson's disease || id:ieu-b-7	IgD+ CD38+ B cell Absolute Count || id:ebi-a-GCST90001392	Inverse variance weighted	2	-0.00253927	0.128645	0.984252	-0.254683	0.249604	0.997464	0.775162	1.28352
ebi-a-GCST90001395	ieu-b-7	Parkinson's disease || id:ieu-b-7	IgD+ CD38- B cell %B cell || id:ebi-a-GCST90001395	Inverse variance weighted	4	0.270033	0.107537	0.0120365	0.0592605	0.480805	1.31001	1.06105	1.61738
ebi-a-GCST90001395	ieu-b-7	Parkinson's disease || id:ieu-b-7	IgD+ CD38- B cell %B cell || id:ebi-a-GCST90001395	Weighted mode	4	0.350251	0.174845	0.138893	0.0075551	0.692947	1.41942	1.00758	1.9996
ebi-a-GCST90001395	ieu-b-7	Parkinson's disease || id:ieu-b-7	IgD+ CD38- B cell %B cell || id:ebi-a-GCST90001395	Weighted median	4	0.350251	0.129403	0.00679603	0.0966219	0.60388	1.41942	1.10144	1.8292
ebi-a-GCST90001395	ieu-b-7	Parkinson's disease || id:ieu-b-7	IgD+ CD38- B cell %B cell || id:ebi-a-GCST90001395	MR Egger	4	-0.473354	0.520216	0.458914	-1.49298	0.546269	0.622909	0.224703	1.7268
ebi-a-GCST90001395	ieu-b-7	Parkinson's disease || id:ieu-b-7	IgD+ CD38- B cell %B cell || id:ebi-a-GCST90001395	Simple mode	4	0.350251	0.179683	0.146378	-0.0019276	0.70243	1.41942	0.998074	2.01865
ebi-a-GCST90001398	ieu-b-7	Parkinson's disease || id:ieu-b-7	Unswitched memory B cell Absolute Count || id:ebi-a-GCST90001398	Inverse variance weighted	2	0.0180001	0.20679	0.930635	-0.387308	0.423308	1.01816	0.678882	1.527
ebi-a-GCST90001399	ieu-b-7	Parkinson's disease || id:ieu-b-7	IgD- CD27- B cell %B cell || id:ebi-a-GCST90001399	Inverse variance weighted	3	-0.0660751	0.0513268	0.197975	-0.166676	0.0345254	0.936061	0.846474	1.03513
ebi-a-GCST90001399	ieu-b-7	Parkinson's disease || id:ieu-b-7	IgD- CD27- B cell %B cell || id:ebi-a-GCST90001399	Weighted mode	3	-0.0406313	0.0507871	0.507619	-0.140174	0.0589114	0.960183	0.869207	1.06068
ebi-a-GCST90001399	ieu-b-7	Parkinson's disease || id:ieu-b-7	IgD- CD27- B cell %B cell || id:ebi-a-GCST90001399	Weighted median	3	-0.046805	0.0502091	0.351232	-0.145215	0.0516048	0.954273	0.864837	1.05296
ebi-a-GCST90001399	ieu-b-7	Parkinson's disease || id:ieu-b-7	IgD- CD27- B cell %B cell || id:ebi-a-GCST90001399	MR Egger	3	0.0978456	0.110034	0.537284	-0.117821	0.313512	1.10279	0.888855	1.36822
ebi-a-GCST90001399	ieu-b-7	Parkinson's disease || id:ieu-b-7	IgD- CD27- B cell %B cell || id:ebi-a-GCST90001399	Simple mode	3	-0.0290325	0.0815757	0.755953	-0.188921	0.130856	0.971385	0.827852	1.1398
ebi-a-GCST90001401	ieu-b-7	Parkinson's disease || id:ieu-b-7	IgD- CD27- B cell Absolute Count || id:ebi-a-GCST90001401	Inverse variance weighted	2	-0.136328	0.0723569	0.0595502	-0.278148	0.00549123	0.872556	0.757185	1.00551
ebi-a-GCST90001406	ieu-b-7	Parkinson's disease || id:ieu-b-7	Memory B cell %B cell || id:ebi-a-GCST90001406	Inverse variance weighted	2	-0.352326	0.175961	0.0452525	-0.697208	-0.00744306	0.703051	0.497973	0.992585
ebi-a-GCST90001417	ieu-b-7	Parkinson's disease || id:ieu-b-7	CD24+ CD27+ B cell %B cell || id:ebi-a-GCST90001417	Inverse variance weighted	3	0.0874397	0.177936	0.623136	-0.261315	0.436194	1.09138	0.770039	1.54681
ebi-a-GCST90001417	ieu-b-7	Parkinson's disease || id:ieu-b-7	CD24+ CD27+ B cell %B cell || id:ebi-a-GCST90001417	Weighted mode	3	0.243753	0.153968	0.254224	-0.0580231	0.54553	1.27603	0.943628	1.72552
ebi-a-GCST90001417	ieu-b-7	Parkinson's disease || id:ieu-b-7	CD24+ CD27+ B cell %B cell || id:ebi-a-GCST90001417	Weighted median	3	0.168181	0.147134	0.253019	-0.120202	0.456564	1.18315	0.886742	1.57864
ebi-a-GCST90001417	ieu-b-7	Parkinson's disease || id:ieu-b-7	CD24+ CD27+ B cell %B cell || id:ebi-a-GCST90001417	MR Egger	3	1.63927	0.754775	0.274699	0.159916	3.11863	5.15143	1.17341	22.6155
ebi-a-GCST90001417	ieu-b-7	Parkinson's disease || id:ieu-b-7	CD24+ CD27+ B cell %B cell || id:ebi-a-GCST90001417	Simple mode	3	0.194121	0.244691	0.510752	-0.285473	0.673715	1.21424	0.751659	1.96151
ebi-a-GCST90001424	ieu-b-7	Parkinson's disease || id:ieu-b-7	IgD+ B cell %Lymphocyte || id:ebi-a-GCST90001424	Inverse variance weighted	2	0.0487091	0.149758	0.74499	-0.244816	0.342234	1.04991	0.782848	1.40809
ebi-a-GCST90001426	ieu-b-7	Parkinson's disease || id:ieu-b-7	IgD- CD38dim B cell %lymphocyte || id:ebi-a-GCST90001426	Inverse variance weighted	2	-0.0276297	0.0996211	0.781513	-0.222887	0.167628	0.972748	0.800205	1.1825
ebi-a-GCST90001431	ieu-b-7	Parkinson's disease || id:ieu-b-7	IgD+ CD38- B cell %lymphocyte || id:ebi-a-GCST90001431	Inverse variance weighted	2	-0.0781109	0.178637	0.661922	-0.428239	0.272017	0.924862	0.651656	1.31261
ebi-a-GCST90001432	ieu-b-7	Parkinson's disease || id:ieu-b-7	Unswitched memory B cell %lymphocyte || id:ebi-a-GCST90001432	Inverse variance weighted	4	0.0719025	0.0957744	0.452804	-0.115815	0.25962	1.07455	0.89064	1.29644
ebi-a-GCST90001432	ieu-b-7	Parkinson's disease || id:ieu-b-7	Unswitched memory B cell %lymphocyte || id:ebi-a-GCST90001432	Weighted mode	4	0.126264	0.118732	0.365595	-0.106451	0.358979	1.13458	0.899019	1.43187
ebi-a-GCST90001432	ieu-b-7	Parkinson's disease || id:ieu-b-7	Unswitched memory B cell %lymphocyte || id:ebi-a-GCST90001432	Weighted median	4	0.130033	0.113899	0.253599	-0.0932089	0.353275	1.13887	0.911003	1.42372
ebi-a-GCST90001432	ieu-b-7	Parkinson's disease || id:ieu-b-7	Unswitched memory B cell %lymphocyte || id:ebi-a-GCST90001432	MR Egger	4	0.00349816	0.279586	0.991153	-0.544491	0.551487	1.0035	0.580137	1.73583
ebi-a-GCST90001432	ieu-b-7	Parkinson's disease || id:ieu-b-7	Unswitched memory B cell %lymphocyte || id:ebi-a-GCST90001432	Simple mode	4	0.110815	0.175021	0.571605	-0.232226	0.453856	1.11719	0.792767	1.57437
ebi-a-GCST90001433	ieu-b-7	Parkinson's disease || id:ieu-b-7	IgD- CD27- B cell %lymphocyte || id:ebi-a-GCST90001433	Inverse variance weighted	2	-0.0490282	0.057217	0.39151	-0.161174	0.0631172	0.952154	0.851144	1.06515
ebi-a-GCST90001434	ieu-b-7	Parkinson's disease || id:ieu-b-7	Switched memory B cell %lymphocyte || id:ebi-a-GCST90001434	Inverse variance weighted	3	-0.0371538	0.0848932	0.661637	-0.203544	0.129237	0.963528	0.815834	1.13796
ebi-a-GCST90001434	ieu-b-7	Parkinson's disease || id:ieu-b-7	Switched memory B cell %lymphocyte || id:ebi-a-GCST90001434	Weighted mode	3	-0.0737635	0.122289	0.607675	-0.31345	0.165923	0.928891	0.730921	1.18048
ebi-a-GCST90001434	ieu-b-7	Parkinson's disease || id:ieu-b-7	Switched memory B cell %lymphocyte || id:ebi-a-GCST90001434	Weighted median	3	-0.0560909	0.0973548	0.564514	-0.246906	0.134724	0.945453	0.781214	1.14422
ebi-a-GCST90001434	ieu-b-7	Parkinson's disease || id:ieu-b-7	Switched memory B cell %lymphocyte || id:ebi-a-GCST90001434	MR Egger	3	2.11849	2.4685	0.548483	-2.71976	6.95674	8.31853	0.0658903	1050.2
ebi-a-GCST90001434	ieu-b-7	Parkinson's disease || id:ieu-b-7	Switched memory B cell %lymphocyte || id:ebi-a-GCST90001434	Simple mode	3	-0.0610656	0.129884	0.684527	-0.315638	0.193507	0.940762	0.729323	1.2135
ebi-a-GCST90001436	ieu-b-7	Parkinson's disease || id:ieu-b-7	Memory B cell %lymphocyte || id:ebi-a-GCST90001436	Inverse variance weighted	2	-0.0692312	0.134609	0.607034	-0.333066	0.194603	0.933111	0.716723	1.21483
ebi-a-GCST90001439	ieu-b-7	Parkinson's disease || id:ieu-b-7	IgD+ CD24+ B cell %lymphocyte || id:ebi-a-GCST90001439	Inverse variance weighted	2	-0.0268395	0.125909	0.831198	-0.273622	0.219943	0.973518	0.76062	1.24601
ebi-a-GCST90001442	ieu-b-7	Parkinson's disease || id:ieu-b-7	CD24+ CD27+ B cell %lymphocyte || id:ebi-a-GCST90001442	Inverse variance weighted	3	-0.014709	0.1198	0.902281	-0.249517	0.220099	0.985399	0.779177	1.2462
ebi-a-GCST90001442	ieu-b-7	Parkinson's disease || id:ieu-b-7	CD24+ CD27+ B cell %lymphocyte || id:ebi-a-GCST90001442	Weighted mode	3	-0.0393975	0.161188	0.829694	-0.355326	0.276531	0.961368	0.700945	1.31855
ebi-a-GCST90001442	ieu-b-7	Parkinson's disease || id:ieu-b-7	CD24+ CD27+ B cell %lymphocyte || id:ebi-a-GCST90001442	Weighted median	3	-0.0299937	0.13798	0.827915	-0.300435	0.240448	0.970452	0.740496	1.27182
ebi-a-GCST90001442	ieu-b-7	Parkinson's disease || id:ieu-b-7	CD24+ CD27+ B cell %lymphocyte || id:ebi-a-GCST90001442	MR Egger	3	0.106039	0.3324	0.80341	-0.545466	0.757543	1.11186	0.579572	2.13303
ebi-a-GCST90001442	ieu-b-7	Parkinson's disease || id:ieu-b-7	CD24+ CD27+ B cell %lymphocyte || id:ebi-a-GCST90001442	Simple mode	3	-0.052281	0.169852	0.787329	-0.385192	0.28063	0.949062	0.68032	1.32396
ebi-a-GCST90001450	ieu-b-7	Parkinson's disease || id:ieu-b-7	CD62L- monocyte Absolute Count || id:ebi-a-GCST90001450	Inverse variance weighted	3	-0.030872	0.0665295	0.642622	-0.16127	0.0995257	0.9696	0.851062	1.10465
ebi-a-GCST90001450	ieu-b-7	Parkinson's disease || id:ieu-b-7	CD62L- monocyte Absolute Count || id:ebi-a-GCST90001450	Weighted mode	3	-0.0533662	0.0725628	0.538619	-0.195589	0.0888569	0.948033	0.82235	1.09292
ebi-a-GCST90001450	ieu-b-7	Parkinson's disease || id:ieu-b-7	CD62L- monocyte Absolute Count || id:ebi-a-GCST90001450	Weighted median	3	-0.0315415	0.0708324	0.656105	-0.170373	0.10729	0.968951	0.84335	1.11326
ebi-a-GCST90001450	ieu-b-7	Parkinson's disease || id:ieu-b-7	CD62L- monocyte Absolute Count || id:ebi-a-GCST90001450	MR Egger	3	-0.181233	0.297175	0.651367	-0.763697	0.401231	0.834241	0.465941	1.49366
ebi-a-GCST90001450	ieu-b-7	Parkinson's disease || id:ieu-b-7	CD62L- monocyte Absolute Count || id:ebi-a-GCST90001450	Simple mode	3	0.0601171	0.0975852	0.600635	-0.13115	0.251384	1.06196	0.877086	1.2858
ebi-a-GCST90001451	ieu-b-7	Parkinson's disease || id:ieu-b-7	CD62L- monocyte %monocyte || id:ebi-a-GCST90001451	Inverse variance weighted	4	-0.0328384	0.047418	0.488604	-0.125778	0.0601008	0.967695	0.881811	1.06194
ebi-a-GCST90001451	ieu-b-7	Parkinson's disease || id:ieu-b-7	CD62L- monocyte %monocyte || id:ebi-a-GCST90001451	Weighted mode	4	-0.0314964	0.0553662	0.609244	-0.140014	0.0770215	0.968994	0.869346	1.08007
ebi-a-GCST90001451	ieu-b-7	Parkinson's disease || id:ieu-b-7	CD62L- monocyte %monocyte || id:ebi-a-GCST90001451	Weighted median	4	-0.0323724	0.0515449	0.529975	-0.1334	0.0686555	0.968146	0.875115	1.07107
ebi-a-GCST90001451	ieu-b-7	Parkinson's disease || id:ieu-b-7	CD62L- monocyte %monocyte || id:ebi-a-GCST90001451	MR Egger	4	0.132387	0.24331	0.640918	-0.344501	0.609275	1.14155	0.708574	1.8391
ebi-a-GCST90001451	ieu-b-7	Parkinson's disease || id:ieu-b-7	CD62L- monocyte %monocyte || id:ebi-a-GCST90001451	Simple mode	4	-0.0408241	0.0783142	0.638203	-0.19432	0.112672	0.959998	0.823394	1.11926
ebi-a-GCST90001458	ieu-b-7	Parkinson's disease || id:ieu-b-7	Myeloid Dendritic Cell Absolute Count || id:ebi-a-GCST90001458	Inverse variance weighted	3	-0.110299	0.0403567	0.00627417	-0.189398	-0.0311997	0.895566	0.827457	0.969282
ebi-a-GCST90001458	ieu-b-7	Parkinson's disease || id:ieu-b-7	Myeloid Dendritic Cell Absolute Count || id:ebi-a-GCST90001458	Weighted mode	3	-0.115252	0.0464258	0.131101	-0.206246	-0.0242573	0.891142	0.813633	0.976035
ebi-a-GCST90001458	ieu-b-7	Parkinson's disease || id:ieu-b-7	Myeloid Dendritic Cell Absolute Count || id:ebi-a-GCST90001458	Weighted median	3	-0.115101	0.0431788	0.00768298	-0.199732	-0.030471	0.891276	0.81895	0.969989
ebi-a-GCST90001458	ieu-b-7	Parkinson's disease || id:ieu-b-7	Myeloid Dendritic Cell Absolute Count || id:ebi-a-GCST90001458	MR Egger	3	-0.154651	0.107825	0.38761	-0.365988	0.0566867	0.856714	0.693511	1.05832
ebi-a-GCST90001458	ieu-b-7	Parkinson's disease || id:ieu-b-7	Myeloid Dendritic Cell Absolute Count || id:ebi-a-GCST90001458	Simple mode	3	-0.120166	0.0612399	0.188743	-0.240196	-0.000135846	0.886773	0.786473	0.999864
ebi-a-GCST90001459	ieu-b-7	Parkinson's disease || id:ieu-b-7	Myeloid Dendritic Cell %Dendritic Cell || id:ebi-a-GCST90001459	Inverse variance weighted	2	-0.113927	0.0450652	0.0114696	-0.202255	-0.0255996	0.892323	0.816886	0.974725
ebi-a-GCST90001460	ieu-b-7	Parkinson's disease || id:ieu-b-7	Plasmacytoid Dendritic Cell Absolute Count || id:ebi-a-GCST90001460	Inverse variance weighted	2	0.0974723	0.0691161	0.15846	-0.0379953	0.23294	1.10238	0.962717	1.26231
ebi-a-GCST90001461	ieu-b-7	Parkinson's disease || id:ieu-b-7	Dendritic Cell Absolute Count || id:ebi-a-GCST90001461	Inverse variance weighted	3	-0.119892	0.044589	0.00717069	-0.207286	-0.032497	0.887017	0.812787	0.968025
ebi-a-GCST90001461	ieu-b-7	Parkinson's disease || id:ieu-b-7	Dendritic Cell Absolute Count || id:ebi-a-GCST90001461	Weighted mode	3	-0.124798	0.0467212	0.116224	-0.216372	-0.033225	0.882675	0.805436	0.967321
ebi-a-GCST90001461	ieu-b-7	Parkinson's disease || id:ieu-b-7	Dendritic Cell Absolute Count || id:ebi-a-GCST90001461	Weighted median	3	-0.124168	0.0482415	0.0100565	-0.218721	-0.0296145	0.883232	0.803546	0.97082
ebi-a-GCST90001461	ieu-b-7	Parkinson's disease || id:ieu-b-7	Dendritic Cell Absolute Count || id:ebi-a-GCST90001461	MR Egger	3	-0.162077	0.116635	0.397109	-0.390682	0.0665278	0.850376	0.676595	1.06879
ebi-a-GCST90001461	ieu-b-7	Parkinson's disease || id:ieu-b-7	Dendritic Cell Absolute Count || id:ebi-a-GCST90001461	Simple mode	3	-0.131282	0.0694161	0.199145	-0.267337	0.00477377	0.876971	0.765415	1.00479
ebi-a-GCST90001462	ieu-b-7	Parkinson's disease || id:ieu-b-7	CD62L- Dendritic Cell Absolute Count || id:ebi-a-GCST90001462	Inverse variance weighted	5	-0.0999486	0.0330376	0.00248388	-0.164702	-0.0351949	0.904884	0.848146	0.965417
ebi-a-GCST90001462	ieu-b-7	Parkinson's disease || id:ieu-b-7	CD62L- Dendritic Cell Absolute Count || id:ebi-a-GCST90001462	Weighted mode	5	-0.101053	0.0362511	0.0494339	-0.172105	-0.0300007	0.903885	0.841891	0.970445
ebi-a-GCST90001462	ieu-b-7	Parkinson's disease || id:ieu-b-7	CD62L- Dendritic Cell Absolute Count || id:ebi-a-GCST90001462	Weighted median	5	-0.100868	0.0357376	0.00476549	-0.170914	-0.0308226	0.904052	0.842894	0.969648
ebi-a-GCST90001462	ieu-b-7	Parkinson's disease || id:ieu-b-7	CD62L- Dendritic Cell Absolute Count || id:ebi-a-GCST90001462	MR Egger	5	-0.161509	0.0893689	0.16846	-0.336672	0.0136546	0.850859	0.714143	1.01375
ebi-a-GCST90001462	ieu-b-7	Parkinson's disease || id:ieu-b-7	CD62L- Dendritic Cell Absolute Count || id:ebi-a-GCST90001462	Simple mode	5	-0.0926238	0.0607439	0.201989	-0.211682	0.0264343	0.911536	0.809222	1.02679
ebi-a-GCST90001463	ieu-b-7	Parkinson's disease || id:ieu-b-7	CD62L- Dendritic Cell %Dendritic Cell || id:ebi-a-GCST90001463	Inverse variance weighted	3	-0.105095	0.0360611	0.00356438	-0.175774	-0.0344147	0.900239	0.838807	0.966171
ebi-a-GCST90001463	ieu-b-7	Parkinson's disease || id:ieu-b-7	CD62L- Dendritic Cell %Dendritic Cell || id:ebi-a-GCST90001463	Weighted mode	3	-0.101446	0.0391146	0.122039	-0.178111	-0.0247816	0.90353	0.83685	0.975523
ebi-a-GCST90001463	ieu-b-7	Parkinson's disease || id:ieu-b-7	CD62L- Dendritic Cell %Dendritic Cell || id:ebi-a-GCST90001463	Weighted median	3	-0.105113	0.036901	0.00439244	-0.177439	-0.0327869	0.900223	0.837412	0.967745
ebi-a-GCST90001463	ieu-b-7	Parkinson's disease || id:ieu-b-7	CD62L- Dendritic Cell %Dendritic Cell || id:ebi-a-GCST90001463	MR Egger	3	-0.0887617	0.0810732	0.4712	-0.247665	0.0701419	0.915064	0.780621	1.07266
ebi-a-GCST90001463	ieu-b-7	Parkinson's disease || id:ieu-b-7	CD62L- Dendritic Cell %Dendritic Cell || id:ebi-a-GCST90001463	Simple mode	3	-0.128221	0.0577388	0.156517	-0.241389	-0.0150527	0.879659	0.785536	0.98506
ebi-a-GCST90001464	ieu-b-7	Parkinson's disease || id:ieu-b-7	CD86+ myeloid Dendritic Cell Absolute Count || id:ebi-a-GCST90001464	Inverse variance weighted	5	-0.0949495	0.0314372	0.00252536	-0.156566	-0.0333325	0.909419	0.855075	0.967217
ebi-a-GCST90001464	ieu-b-7	Parkinson's disease || id:ieu-b-7	CD86+ myeloid Dendritic Cell Absolute Count || id:ebi-a-GCST90001464	Weighted mode	5	-0.0933478	0.0346147	0.054276	-0.161193	-0.0255029	0.910877	0.851128	0.97482
ebi-a-GCST90001464	ieu-b-7	Parkinson's disease || id:ieu-b-7	CD86+ myeloid Dendritic Cell Absolute Count || id:ebi-a-GCST90001464	Weighted median	5	-0.0946149	0.0340317	0.00543251	-0.161317	-0.0279128	0.909723	0.851022	0.972473
ebi-a-GCST90001464	ieu-b-7	Parkinson's disease || id:ieu-b-7	CD86+ myeloid Dendritic Cell Absolute Count || id:ebi-a-GCST90001464	MR Egger	5	-0.137558	0.0790026	0.180021	-0.292403	0.0172872	0.871484	0.746468	1.01744
ebi-a-GCST90001464	ieu-b-7	Parkinson's disease || id:ieu-b-7	CD86+ myeloid Dendritic Cell Absolute Count || id:ebi-a-GCST90001464	Simple mode	5	-0.0880977	0.0634948	0.237591	-0.212547	0.0363521	0.915671	0.808522	1.03702
ebi-a-GCST90001465	ieu-b-7	Parkinson's disease || id:ieu-b-7	CD86+ myeloid Dendritic Cell %Dendritic Cell || id:ebi-a-GCST90001465	Inverse variance weighted	4	-0.0877876	0.0330988	0.00799482	-0.152661	-0.0229139	0.915955	0.85842	0.977347
ebi-a-GCST90001465	ieu-b-7	Parkinson's disease || id:ieu-b-7	CD86+ myeloid Dendritic Cell %Dendritic Cell || id:ebi-a-GCST90001465	Weighted mode	4	-0.092494	0.035774	0.0813901	-0.162611	-0.0223769	0.911655	0.849922	0.977872
ebi-a-GCST90001465	ieu-b-7	Parkinson's disease || id:ieu-b-7	CD86+ myeloid Dendritic Cell %Dendritic Cell || id:ebi-a-GCST90001465	Weighted median	4	-0.0904694	0.0350778	0.0099057	-0.159222	-0.0217168	0.913502	0.852807	0.978517
ebi-a-GCST90001465	ieu-b-7	Parkinson's disease || id:ieu-b-7	CD86+ myeloid Dendritic Cell %Dendritic Cell || id:ebi-a-GCST90001465	MR Egger	4	-0.116646	0.0775048	0.27125	-0.268556	0.0352632	0.8899	0.764483	1.03589
ebi-a-GCST90001465	ieu-b-7	Parkinson's disease || id:ieu-b-7	CD86+ myeloid Dendritic Cell %Dendritic Cell || id:ebi-a-GCST90001465	Simple mode	4	-0.0214481	0.0606025	0.746816	-0.140229	0.0973329	0.97878	0.869159	1.10223
ebi-a-GCST90001468	ieu-b-7	Parkinson's disease || id:ieu-b-7	CD62L- myeloid Dendritic Cell Absolute Count || id:ebi-a-GCST90001468	Inverse variance weighted	6	-0.0817059	0.0305419	0.00746825	-0.141568	-0.0218438	0.921543	0.867996	0.978393
ebi-a-GCST90001468	ieu-b-7	Parkinson's disease || id:ieu-b-7	CD62L- myeloid Dendritic Cell Absolute Count || id:ebi-a-GCST90001468	Weighted mode	6	-0.0930043	0.0346826	0.043737	-0.160982	-0.0250265	0.91119	0.851307	0.975284
ebi-a-GCST90001468	ieu-b-7	Parkinson's disease || id:ieu-b-7	CD62L- myeloid Dendritic Cell Absolute Count || id:ebi-a-GCST90001468	Weighted median	6	-0.0933834	0.0338421	0.00579103	-0.159714	-0.0270529	0.910844	0.852388	0.97331
ebi-a-GCST90001468	ieu-b-7	Parkinson's disease || id:ieu-b-7	CD62L- myeloid Dendritic Cell Absolute Count || id:ebi-a-GCST90001468	MR Egger	6	-0.147842	0.0800723	0.138573	-0.304784	0.00909934	0.862567	0.737283	1.00914
ebi-a-GCST90001468	ieu-b-7	Parkinson's disease || id:ieu-b-7	CD62L- myeloid Dendritic Cell Absolute Count || id:ebi-a-GCST90001468	Simple mode	6	-0.0901649	0.0528369	0.148631	-0.193725	0.0133955	0.91378	0.823884	1.01349
ebi-a-GCST90001469	ieu-b-7	Parkinson's disease || id:ieu-b-7	CD62L- myeloid Dendritic Cell %Dendritic Cell || id:ebi-a-GCST90001469	Inverse variance weighted	6	-0.0866041	0.030517	0.00454115	-0.146417	-0.0267908	0.91704	0.863797	0.973565
ebi-a-GCST90001469	ieu-b-7	Parkinson's disease || id:ieu-b-7	CD62L- myeloid Dendritic Cell %Dendritic Cell || id:ebi-a-GCST90001469	Weighted mode	6	-0.0931639	0.0348164	0.044038	-0.161404	-0.0249237	0.911044	0.850948	0.975384
ebi-a-GCST90001469	ieu-b-7	Parkinson's disease || id:ieu-b-7	CD62L- myeloid Dendritic Cell %Dendritic Cell || id:ebi-a-GCST90001469	Weighted median	6	-0.0922796	0.033202	0.00544693	-0.157355	-0.0272037	0.91185	0.8544	0.973163
ebi-a-GCST90001469	ieu-b-7	Parkinson's disease || id:ieu-b-7	CD62L- myeloid Dendritic Cell %Dendritic Cell || id:ebi-a-GCST90001469	MR Egger	6	-0.148514	0.0776371	0.128312	-0.300683	0.00365418	0.861988	0.740312	1.00366
ebi-a-GCST90001469	ieu-b-7	Parkinson's disease || id:ieu-b-7	CD62L- myeloid Dendritic Cell %Dendritic Cell || id:ebi-a-GCST90001469	Simple mode	6	-0.084591	0.0568822	0.197135	-0.19608	0.0268981	0.918888	0.821946	1.02726
ebi-a-GCST90001471	ieu-b-7	Parkinson's disease || id:ieu-b-7	CD62L- plasmacytoid Dendritic Cell %Dendritic Cell || id:ebi-a-GCST90001471	Inverse variance weighted	2	0.12781	0.0916353	0.163084	-0.0517946	0.307416	1.13634	0.949524	1.35991
ebi-a-GCST90001472	ieu-b-7	Parkinson's disease || id:ieu-b-7	CD62L- CD86+ myeloid Dendritic Cell Absolute Count || id:ebi-a-GCST90001472	Inverse variance weighted	5	-0.0832055	0.0278465	0.00280801	-0.137785	-0.0286264	0.920162	0.871286	0.971779
ebi-a-GCST90001472	ieu-b-7	Parkinson's disease || id:ieu-b-7	CD62L- CD86+ myeloid Dendritic Cell Absolute Count || id:ebi-a-GCST90001472	Weighted mode	5	-0.0813749	0.0304222	0.0555247	-0.141002	-0.0217475	0.921848	0.868487	0.978487
ebi-a-GCST90001472	ieu-b-7	Parkinson's disease || id:ieu-b-7	CD62L- CD86+ myeloid Dendritic Cell Absolute Count || id:ebi-a-GCST90001472	Weighted median	5	-0.082682	0.0306983	0.00707323	-0.142851	-0.0225134	0.920644	0.866884	0.977738
ebi-a-GCST90001472	ieu-b-7	Parkinson's disease || id:ieu-b-7	CD62L- CD86+ myeloid Dendritic Cell Absolute Count || id:ebi-a-GCST90001472	MR Egger	5	-0.116917	0.0703145	0.194945	-0.254733	0.0208995	0.889659	0.775123	1.02112
ebi-a-GCST90001472	ieu-b-7	Parkinson's disease || id:ieu-b-7	CD62L- CD86+ myeloid Dendritic Cell Absolute Count || id:ebi-a-GCST90001472	Simple mode	5	-0.0579977	0.0546159	0.348133	-0.165045	0.0490494	0.943652	0.847856	1.05027
ebi-a-GCST90001473	ieu-b-7	Parkinson's disease || id:ieu-b-7	CD62L- CD86+ myeloid Dendritic Cell %Dendritic Cell || id:ebi-a-GCST90001473	Inverse variance weighted	5	-0.0803719	0.0279013	0.00396951	-0.135058	-0.0256853	0.922773	0.873665	0.974642
ebi-a-GCST90001473	ieu-b-7	Parkinson's disease || id:ieu-b-7	CD62L- CD86+ myeloid Dendritic Cell %Dendritic Cell || id:ebi-a-GCST90001473	Weighted mode	5	-0.0815184	0.0338441	0.073663	-0.147853	-0.0151839	0.921716	0.862558	0.984931
ebi-a-GCST90001473	ieu-b-7	Parkinson's disease || id:ieu-b-7	CD62L- CD86+ myeloid Dendritic Cell %Dendritic Cell || id:ebi-a-GCST90001473	Weighted median	5	-0.0818093	0.029785	0.00602057	-0.140188	-0.0234307	0.921448	0.869195	0.976842
ebi-a-GCST90001473	ieu-b-7	Parkinson's disease || id:ieu-b-7	CD62L- CD86+ myeloid Dendritic Cell %Dendritic Cell || id:ebi-a-GCST90001473	MR Egger	5	-0.106428	0.0683317	0.217223	-0.240358	0.0275025	0.89904	0.786346	1.02788
ebi-a-GCST90001473	ieu-b-7	Parkinson's disease || id:ieu-b-7	CD62L- CD86+ myeloid Dendritic Cell %Dendritic Cell || id:ebi-a-GCST90001473	Simple mode	5	-0.106568	0.0515852	0.107734	-0.207675	-0.00546111	0.898914	0.812471	0.994554
ebi-a-GCST90001474	ieu-b-7	Parkinson's disease || id:ieu-b-7	Plasmacytoid Dendritic Cell %Dendritic Cell || id:ebi-a-GCST90001474	Inverse variance weighted	2	0.129122	0.0442821	0.00354671	0.042329	0.215915	1.13783	1.04324	1.241
ebi-a-GCST90001475	ieu-b-7	Parkinson's disease || id:ieu-b-7	HLA DR++ monocyte %monocyte || id:ebi-a-GCST90001475	Inverse variance weighted	3	-0.120476	0.0665208	0.0701259	-0.250856	0.00990518	0.886499	0.778134	1.00995
ebi-a-GCST90001475	ieu-b-7	Parkinson's disease || id:ieu-b-7	HLA DR++ monocyte %monocyte || id:ebi-a-GCST90001475	Weighted mode	3	-0.190908	0.0651866	0.0994949	-0.318674	-0.0631424	0.826209	0.727113	0.93881
ebi-a-GCST90001475	ieu-b-7	Parkinson's disease || id:ieu-b-7	HLA DR++ monocyte %monocyte || id:ebi-a-GCST90001475	Weighted median	3	-0.11002	0.0593991	0.0639941	-0.226443	0.00640199	0.895816	0.797365	1.00642
ebi-a-GCST90001475	ieu-b-7	Parkinson's disease || id:ieu-b-7	HLA DR++ monocyte %monocyte || id:ebi-a-GCST90001475	MR Egger	3	-0.56766	0.244453	0.25887	-1.04679	-0.0885313	0.566851	0.351064	0.915274
ebi-a-GCST90001475	ieu-b-7	Parkinson's disease || id:ieu-b-7	HLA DR++ monocyte %monocyte || id:ebi-a-GCST90001475	Simple mode	3	-0.0210588	0.113638	0.870073	-0.243788	0.201671	0.979161	0.783653	1.22345
ebi-a-GCST90001478	ieu-b-7	Parkinson's disease || id:ieu-b-7	CD4 regulatory T cell %CD4+ T cell || id:ebi-a-GCST90001478	Inverse variance weighted	2	-0.135011	0.0945794	0.153439	-0.320387	0.0503647	0.873706	0.725868	1.05165
ebi-a-GCST90001480	ieu-b-7	Parkinson's disease || id:ieu-b-7	Resting CD4 regulatory T cell Absolute Count || id:ebi-a-GCST90001480	Inverse variance weighted	4	0.0716203	0.0417171	0.0860143	-0.0101453	0.153386	1.07425	0.989906	1.16577
ebi-a-GCST90001480	ieu-b-7	Parkinson's disease || id:ieu-b-7	Resting CD4 regulatory T cell Absolute Count || id:ebi-a-GCST90001480	Weighted mode	4	0.0702382	0.0483132	0.241968	-0.0244556	0.164932	1.07276	0.975841	1.17931
ebi-a-GCST90001480	ieu-b-7	Parkinson's disease || id:ieu-b-7	Resting CD4 regulatory T cell Absolute Count || id:ebi-a-GCST90001480	Weighted median	4	0.0690328	0.0477031	0.147859	-0.0244653	0.162531	1.07147	0.975832	1.17648
ebi-a-GCST90001480	ieu-b-7	Parkinson's disease || id:ieu-b-7	Resting CD4 regulatory T cell Absolute Count || id:ebi-a-GCST90001480	MR Egger	4	0.0718851	0.0582579	0.34256	-0.0423004	0.186071	1.07453	0.958582	1.20451
ebi-a-GCST90001480	ieu-b-7	Parkinson's disease || id:ieu-b-7	Resting CD4 regulatory T cell Absolute Count || id:ebi-a-GCST90001480	Simple mode	4	0.157237	0.0731827	0.120872	0.0137994	0.300676	1.17027	1.0139	1.35077
ebi-a-GCST90001481	ieu-b-7	Parkinson's disease || id:ieu-b-7	Resting CD4 regulatory T cell %CD4 regulatory T cell || id:ebi-a-GCST90001481	Inverse variance weighted	11	0.0101699	0.0211031	0.629866	-0.0311921	0.0515319	1.01022	0.969289	1.05288
ebi-a-GCST90001481	ieu-b-7	Parkinson's disease || id:ieu-b-7	Resting CD4 regulatory T cell %CD4 regulatory T cell || id:ebi-a-GCST90001481	Weighted mode	11	0.0260077	0.0278196	0.37188	-0.0285187	0.0805341	1.02635	0.971884	1.08387
ebi-a-GCST90001481	ieu-b-7	Parkinson's disease || id:ieu-b-7	Resting CD4 regulatory T cell %CD4 regulatory T cell || id:ebi-a-GCST90001481	Weighted median	11	0.0341766	0.0267663	0.201655	-0.0182854	0.0866387	1.03477	0.981881	1.0905
ebi-a-GCST90001481	ieu-b-7	Parkinson's disease || id:ieu-b-7	Resting CD4 regulatory T cell %CD4 regulatory T cell || id:ebi-a-GCST90001481	MR Egger	11	0.00960199	0.0284652	0.743607	-0.0461899	0.0653938	1.00965	0.954861	1.06758
ebi-a-GCST90001481	ieu-b-7	Parkinson's disease || id:ieu-b-7	Resting CD4 regulatory T cell %CD4 regulatory T cell || id:ebi-a-GCST90001481	Simple mode	11	0.0276692	0.0470158	0.569244	-0.0644818	0.11982	1.02806	0.937553	1.12729
ebi-a-GCST90001482	ieu-b-7	Parkinson's disease || id:ieu-b-7	Resting CD4 regulatory T cell %CD4+ T cell || id:ebi-a-GCST90001482	Inverse variance weighted	6	0.0230117	0.0259273	0.374784	-0.0278058	0.0738293	1.02328	0.972577	1.07662
ebi-a-GCST90001482	ieu-b-7	Parkinson's disease || id:ieu-b-7	Resting CD4 regulatory T cell %CD4+ T cell || id:ebi-a-GCST90001482	Weighted mode	6	0.0424031	0.0336436	0.263158	-0.0235384	0.108345	1.04331	0.976736	1.11443
ebi-a-GCST90001482	ieu-b-7	Parkinson's disease || id:ieu-b-7	Resting CD4 regulatory T cell %CD4+ T cell || id:ebi-a-GCST90001482	Weighted median	6	0.0399048	0.0312949	0.202266	-0.0214332	0.101243	1.04071	0.978795	1.10655
ebi-a-GCST90001482	ieu-b-7	Parkinson's disease || id:ieu-b-7	Resting CD4 regulatory T cell %CD4+ T cell || id:ebi-a-GCST90001482	MR Egger	6	0.0225188	0.0383518	0.588637	-0.0526507	0.0976882	1.02277	0.948711	1.10262
ebi-a-GCST90001482	ieu-b-7	Parkinson's disease || id:ieu-b-7	Resting CD4 regulatory T cell %CD4+ T cell || id:ebi-a-GCST90001482	Simple mode	6	0.0161671	0.0520211	0.768506	-0.0857942	0.118129	1.0163	0.917783	1.12539
ebi-a-GCST90001483	ieu-b-7	Parkinson's disease || id:ieu-b-7	CD39+ resting CD4 regulatory T cell Absolute Count || id:ebi-a-GCST90001483	Inverse variance weighted	10	0.00605211	0.0179615	0.736155	-0.0291524	0.0412566	1.00607	0.971268	1.04212
ebi-a-GCST90001483	ieu-b-7	Parkinson's disease || id:ieu-b-7	CD39+ resting CD4 regulatory T cell Absolute Count || id:ebi-a-GCST90001483	Weighted mode	10	-0.00745001	0.0217225	0.739501	-0.050026	0.035126	0.992578	0.951205	1.03575
ebi-a-GCST90001483	ieu-b-7	Parkinson's disease || id:ieu-b-7	CD39+ resting CD4 regulatory T cell Absolute Count || id:ebi-a-GCST90001483	Weighted median	10	-0.0102828	0.0212615	0.628644	-0.0519553	0.0313897	0.98977	0.949371	1.03189
ebi-a-GCST90001483	ieu-b-7	Parkinson's disease || id:ieu-b-7	CD39+ resting CD4 regulatory T cell Absolute Count || id:ebi-a-GCST90001483	MR Egger	10	0.0211919	0.0279158	0.469545	-0.033523	0.0759068	1.02142	0.967033	1.07886
ebi-a-GCST90001483	ieu-b-7	Parkinson's disease || id:ieu-b-7	CD39+ resting CD4 regulatory T cell Absolute Count || id:ebi-a-GCST90001483	Simple mode	10	-0.00601302	0.0432518	0.892493	-0.0907865	0.0787605	0.994005	0.913213	1.08195
ebi-a-GCST90001484	ieu-b-7	Parkinson's disease || id:ieu-b-7	CD39+ resting CD4 regulatory T cell %resting CD4 regulatory T cell || id:ebi-a-GCST90001484	Inverse variance weighted	8	2.79373e-05	0.0183664	0.998786	-0.0359703	0.0360261	1.00003	0.964669	1.03668
ebi-a-GCST90001484	ieu-b-7	Parkinson's disease || id:ieu-b-7	CD39+ resting CD4 regulatory T cell %resting CD4 regulatory T cell || id:ebi-a-GCST90001484	Weighted mode	8	-0.0107589	0.0214465	0.631296	-0.052794	0.0312762	0.989299	0.948575	1.03177
ebi-a-GCST90001484	ieu-b-7	Parkinson's disease || id:ieu-b-7	CD39+ resting CD4 regulatory T cell %resting CD4 regulatory T cell || id:ebi-a-GCST90001484	Weighted median	8	-0.0088879	0.0203946	0.662984	-0.0488613	0.0310855	0.991151	0.952313	1.03157
ebi-a-GCST90001484	ieu-b-7	Parkinson's disease || id:ieu-b-7	CD39+ resting CD4 regulatory T cell %resting CD4 regulatory T cell || id:ebi-a-GCST90001484	MR Egger	8	0.0167321	0.0345336	0.645198	-0.0509538	0.084418	1.01687	0.950323	1.08808
ebi-a-GCST90001484	ieu-b-7	Parkinson's disease || id:ieu-b-7	CD39+ resting CD4 regulatory T cell %resting CD4 regulatory T cell || id:ebi-a-GCST90001484	Simple mode	8	-0.0183424	0.0414257	0.671286	-0.0995368	0.0628521	0.981825	0.905257	1.06487
ebi-a-GCST90001485	ieu-b-7	Parkinson's disease || id:ieu-b-7	CD39+ resting CD4 regulatory T cell %CD4 regulatory T cell || id:ebi-a-GCST90001485	Inverse variance weighted	12	0.005827	0.0156527	0.709694	-0.0248523	0.0365063	1.00584	0.975454	1.03718
ebi-a-GCST90001485	ieu-b-7	Parkinson's disease || id:ieu-b-7	CD39+ resting CD4 regulatory T cell %CD4 regulatory T cell || id:ebi-a-GCST90001485	Weighted mode	12	0.00151027	0.0182649	0.935586	-0.0342889	0.0373094	1.00151	0.966292	1.03801
ebi-a-GCST90001485	ieu-b-7	Parkinson's disease || id:ieu-b-7	CD39+ resting CD4 regulatory T cell %CD4 regulatory T cell || id:ebi-a-GCST90001485	Weighted median	12	-0.00588387	0.0208163	0.777439	-0.0466838	0.034916	0.994133	0.954389	1.03553
ebi-a-GCST90001485	ieu-b-7	Parkinson's disease || id:ieu-b-7	CD39+ resting CD4 regulatory T cell %CD4 regulatory T cell || id:ebi-a-GCST90001485	MR Egger	12	0.0171801	0.0235692	0.482772	-0.0290155	0.0633757	1.01733	0.971401	1.06543
ebi-a-GCST90001485	ieu-b-7	Parkinson's disease || id:ieu-b-7	CD39+ resting CD4 regulatory T cell %CD4 regulatory T cell || id:ebi-a-GCST90001485	Simple mode	12	0.00608525	0.0323326	0.854141	-0.0572866	0.0694571	1.0061	0.944323	1.07193
ebi-a-GCST90001486	ieu-b-7	Parkinson's disease || id:ieu-b-7	Activated CD4 regulatory T cell Absolute Count || id:ebi-a-GCST90001486	Inverse variance weighted	2	-0.0160292	0.0476218	0.736423	-0.109368	0.0773096	0.984099	0.8964	1.08038
ebi-a-GCST90001487	ieu-b-7	Parkinson's disease || id:ieu-b-7	Activated CD4 regulatory T cell %CD4 regulatory T cell || id:ebi-a-GCST90001487	Inverse variance weighted	4	-0.048138	0.0390142	0.217256	-0.124606	0.0283299	0.953002	0.882845	1.02873
ebi-a-GCST90001487	ieu-b-7	Parkinson's disease || id:ieu-b-7	Activated CD4 regulatory T cell %CD4 regulatory T cell || id:ebi-a-GCST90001487	Weighted mode	4	-0.0782561	0.0511266	0.223358	-0.178464	0.021952	0.924728	0.836554	1.02219
ebi-a-GCST90001487	ieu-b-7	Parkinson's disease || id:ieu-b-7	Activated CD4 regulatory T cell %CD4 regulatory T cell || id:ebi-a-GCST90001487	Weighted median	4	-0.0503353	0.0473073	0.287325	-0.143058	0.042387	0.950911	0.866704	1.0433
ebi-a-GCST90001487	ieu-b-7	Parkinson's disease || id:ieu-b-7	Activated CD4 regulatory T cell %CD4 regulatory T cell || id:ebi-a-GCST90001487	MR Egger	4	-0.0386343	0.0928324	0.717692	-0.220586	0.143317	0.962103	0.802049	1.1541
ebi-a-GCST90001487	ieu-b-7	Parkinson's disease || id:ieu-b-7	Activated CD4 regulatory T cell %CD4 regulatory T cell || id:ebi-a-GCST90001487	Simple mode	4	-0.0752907	0.0647544	0.329031	-0.202209	0.0516279	0.927474	0.816924	1.05298
ebi-a-GCST90001489	ieu-b-7	Parkinson's disease || id:ieu-b-7	CD39+ activated CD4 regulatory T cell Absolute Count || id:ebi-a-GCST90001489	Inverse variance weighted	6	0.0066898	0.0211966	0.7523	-0.0348555	0.0482351	1.00671	0.965745	1.04942
ebi-a-GCST90001489	ieu-b-7	Parkinson's disease || id:ieu-b-7	CD39+ activated CD4 regulatory T cell Absolute Count || id:ebi-a-GCST90001489	Weighted mode	6	-0.00266565	0.0199903	0.89912	-0.0418466	0.0365153	0.997338	0.959017	1.03719
ebi-a-GCST90001489	ieu-b-7	Parkinson's disease || id:ieu-b-7	CD39+ activated CD4 regulatory T cell Absolute Count || id:ebi-a-GCST90001489	Weighted median	6	-0.001759	0.0198447	0.929369	-0.0406546	0.0371366	0.998243	0.960161	1.03783
ebi-a-GCST90001489	ieu-b-7	Parkinson's disease || id:ieu-b-7	CD39+ activated CD4 regulatory T cell Absolute Count || id:ebi-a-GCST90001489	MR Egger	6	-0.0404588	0.0359698	0.323603	-0.11096	0.030042	0.960349	0.894975	1.0305
ebi-a-GCST90001489	ieu-b-7	Parkinson's disease || id:ieu-b-7	CD39+ activated CD4 regulatory T cell Absolute Count || id:ebi-a-GCST90001489	Simple mode	6	-0.00266565	0.0370665	0.945457	-0.075316	0.0699847	0.997338	0.92745	1.07249
ebi-a-GCST90001491	ieu-b-7	Parkinson's disease || id:ieu-b-7	CD39+ activated CD4 regulatory T cell %CD4 regulatory T cell || id:ebi-a-GCST90001491	Inverse variance weighted	7	0.00848075	0.0212856	0.690315	-0.0332389	0.0502005	1.00852	0.967307	1.05148
ebi-a-GCST90001491	ieu-b-7	Parkinson's disease || id:ieu-b-7	CD39+ activated CD4 regulatory T cell %CD4 regulatory T cell || id:ebi-a-GCST90001491	Weighted mode	7	-0.0021244	0.0198643	0.918318	-0.0410584	0.0368096	0.997878	0.959773	1.0375
ebi-a-GCST90001491	ieu-b-7	Parkinson's disease || id:ieu-b-7	CD39+ activated CD4 regulatory T cell %CD4 regulatory T cell || id:ebi-a-GCST90001491	Weighted median	7	-0.00118702	0.0200453	0.952779	-0.0404758	0.0381017	0.998814	0.960332	1.03884
ebi-a-GCST90001491	ieu-b-7	Parkinson's disease || id:ieu-b-7	CD39+ activated CD4 regulatory T cell %CD4 regulatory T cell || id:ebi-a-GCST90001491	MR Egger	7	-0.0307794	0.036256	0.434662	-0.101841	0.0402823	0.969689	0.903173	1.0411
ebi-a-GCST90001491	ieu-b-7	Parkinson's disease || id:ieu-b-7	CD39+ activated CD4 regulatory T cell %CD4 regulatory T cell || id:ebi-a-GCST90001491	Simple mode	7	0.00040188	0.035681	0.991379	-0.0695329	0.0703367	1.0004	0.932829	1.07287
ebi-a-GCST90001492	ieu-b-7	Parkinson's disease || id:ieu-b-7	Secreting CD4 regulatory T cell Absolute Count || id:ebi-a-GCST90001492	Inverse variance weighted	4	-0.0388764	0.0279069	0.163597	-0.0935739	0.0158211	0.96187	0.910671	1.01595
ebi-a-GCST90001492	ieu-b-7	Parkinson's disease || id:ieu-b-7	Secreting CD4 regulatory T cell Absolute Count || id:ebi-a-GCST90001492	Weighted mode	4	-0.0286395	0.0395629	0.521471	-0.106183	0.0489038	0.971767	0.89926	1.05012
ebi-a-GCST90001492	ieu-b-7	Parkinson's disease || id:ieu-b-7	Secreting CD4 regulatory T cell Absolute Count || id:ebi-a-GCST90001492	Weighted median	4	-0.0345239	0.0331543	0.297732	-0.0995063	0.0304585	0.966065	0.905284	1.03093
ebi-a-GCST90001492	ieu-b-7	Parkinson's disease || id:ieu-b-7	Secreting CD4 regulatory T cell Absolute Count || id:ebi-a-GCST90001492	MR Egger	4	-0.00904107	0.0455031	0.86087	-0.0982271	0.0801449	0.991	0.906443	1.08344
ebi-a-GCST90001492	ieu-b-7	Parkinson's disease || id:ieu-b-7	Secreting CD4 regulatory T cell Absolute Count || id:ebi-a-GCST90001492	Simple mode	4	-0.0258901	0.0456097	0.60998	-0.115285	0.063505	0.974442	0.891112	1.06556
ebi-a-GCST90001493	ieu-b-7	Parkinson's disease || id:ieu-b-7	Secreting CD4 regulatory T cell %CD4 regulatory T cell || id:ebi-a-GCST90001493	Inverse variance weighted	6	-0.0296922	0.0227072	0.191004	-0.0741982	0.0148138	0.970744	0.928488	1.01492
ebi-a-GCST90001493	ieu-b-7	Parkinson's disease || id:ieu-b-7	Secreting CD4 regulatory T cell %CD4 regulatory T cell || id:ebi-a-GCST90001493	Weighted mode	6	-0.030578	0.0263311	0.297945	-0.082187	0.0210309	0.969885	0.9211	1.02125
ebi-a-GCST90001493	ieu-b-7	Parkinson's disease || id:ieu-b-7	Secreting CD4 regulatory T cell %CD4 regulatory T cell || id:ebi-a-GCST90001493	Weighted median	6	-0.0311229	0.0262274	0.235364	-0.0825286	0.0202828	0.969356	0.920785	1.02049
ebi-a-GCST90001493	ieu-b-7	Parkinson's disease || id:ieu-b-7	Secreting CD4 regulatory T cell %CD4 regulatory T cell || id:ebi-a-GCST90001493	MR Egger	6	-0.0253079	0.0300524	0.447122	-0.0842106	0.0335948	0.97501	0.919238	1.03417
ebi-a-GCST90001493	ieu-b-7	Parkinson's disease || id:ieu-b-7	Secreting CD4 regulatory T cell %CD4 regulatory T cell || id:ebi-a-GCST90001493	Simple mode	6	-0.0318672	0.0362201	0.419228	-0.102859	0.0391243	0.968635	0.902255	1.0399
ebi-a-GCST90001494	ieu-b-7	Parkinson's disease || id:ieu-b-7	Secreting CD4 regulatory T cell %CD4+ T cell || id:ebi-a-GCST90001494	Inverse variance weighted	7	-0.0213585	0.0288229	0.458678	-0.0778515	0.0351344	0.978868	0.925102	1.03576
ebi-a-GCST90001494	ieu-b-7	Parkinson's disease || id:ieu-b-7	Secreting CD4 regulatory T cell %CD4+ T cell || id:ebi-a-GCST90001494	Weighted mode	7	-0.0318473	0.0293405	0.319401	-0.0893546	0.02566	0.968654	0.914521	1.02599
ebi-a-GCST90001494	ieu-b-7	Parkinson's disease || id:ieu-b-7	Secreting CD4 regulatory T cell %CD4+ T cell || id:ebi-a-GCST90001494	Weighted median	7	-0.0251211	0.0278112	0.366382	-0.079631	0.0293889	0.975192	0.923457	1.02983
ebi-a-GCST90001494	ieu-b-7	Parkinson's disease || id:ieu-b-7	Secreting CD4 regulatory T cell %CD4+ T cell || id:ebi-a-GCST90001494	MR Egger	7	0.0108062	0.0321099	0.75013	-0.0521292	0.0737417	1.01086	0.949206	1.07653
ebi-a-GCST90001494	ieu-b-7	Parkinson's disease || id:ieu-b-7	Secreting CD4 regulatory T cell %CD4+ T cell || id:ebi-a-GCST90001494	Simple mode	7	-0.0096521	0.0386856	0.811295	-0.0854759	0.0661717	0.990394	0.918075	1.06841
ebi-a-GCST90001495	ieu-b-7	Parkinson's disease || id:ieu-b-7	CD39+ secreting CD4 regulatory T cell Absolute Count || id:ebi-a-GCST90001495	Inverse variance weighted	6	-0.00331817	0.0198133	0.866999	-0.0421522	0.0355159	0.996687	0.958724	1.03615
ebi-a-GCST90001495	ieu-b-7	Parkinson's disease || id:ieu-b-7	CD39+ secreting CD4 regulatory T cell Absolute Count || id:ebi-a-GCST90001495	Weighted mode	6	-0.0140971	0.0180225	0.469506	-0.0494212	0.0212271	0.986002	0.95178	1.02145
ebi-a-GCST90001495	ieu-b-7	Parkinson's disease || id:ieu-b-7	CD39+ secreting CD4 regulatory T cell Absolute Count || id:ebi-a-GCST90001495	Weighted median	6	-0.0136574	0.0175038	0.435241	-0.0479648	0.02065	0.986435	0.953167	1.02086
ebi-a-GCST90001495	ieu-b-7	Parkinson's disease || id:ieu-b-7	CD39+ secreting CD4 regulatory T cell Absolute Count || id:ebi-a-GCST90001495	MR Egger	6	-0.0516144	0.0310647	0.171947	-0.112501	0.00927251	0.949695	0.893596	1.00932
ebi-a-GCST90001495	ieu-b-7	Parkinson's disease || id:ieu-b-7	CD39+ secreting CD4 regulatory T cell Absolute Count || id:ebi-a-GCST90001495	Simple mode	6	-0.0123368	0.0308355	0.705615	-0.0727745	0.0481009	0.987739	0.92981	1.04928
ebi-a-GCST90001496	ieu-b-7	Parkinson's disease || id:ieu-b-7	CD39+ secreting CD4 regulatory T cell %secreting CD4 regulatory T cell || id:ebi-a-GCST90001496	Inverse variance weighted	8	-0.00687137	0.0158548	0.664729	-0.0379468	0.0242041	0.993152	0.962764	1.0245
ebi-a-GCST90001496	ieu-b-7	Parkinson's disease || id:ieu-b-7	CD39+ secreting CD4 regulatory T cell %secreting CD4 regulatory T cell || id:ebi-a-GCST90001496	Weighted mode	8	-0.0122583	0.0180515	0.518905	-0.0476392	0.0231226	0.987817	0.953478	1.02339
ebi-a-GCST90001496	ieu-b-7	Parkinson's disease || id:ieu-b-7	CD39+ secreting CD4 regulatory T cell %secreting CD4 regulatory T cell || id:ebi-a-GCST90001496	Weighted median	8	-0.0122198	0.0172976	0.47991	-0.046123	0.0216834	0.987855	0.954924	1.02192
ebi-a-GCST90001496	ieu-b-7	Parkinson's disease || id:ieu-b-7	CD39+ secreting CD4 regulatory T cell %secreting CD4 regulatory T cell || id:ebi-a-GCST90001496	MR Egger	8	-0.0271239	0.0397945	0.52092	-0.105121	0.0508734	0.973241	0.900215	1.05219
ebi-a-GCST90001496	ieu-b-7	Parkinson's disease || id:ieu-b-7	CD39+ secreting CD4 regulatory T cell %secreting CD4 regulatory T cell || id:ebi-a-GCST90001496	Simple mode	8	-0.00131361	0.0348773	0.971007	-0.0696731	0.0670459	0.998687	0.932699	1.06934
ebi-a-GCST90001497	ieu-b-7	Parkinson's disease || id:ieu-b-7	CD39+ secreting CD4 regulatory T cell %CD4 regulatory T cell || id:ebi-a-GCST90001497	Inverse variance weighted	8	0.00908802	0.0178248	0.610155	-0.0258486	0.0440246	1.00913	0.974483	1.04501
ebi-a-GCST90001497	ieu-b-7	Parkinson's disease || id:ieu-b-7	CD39+ secreting CD4 regulatory T cell %CD4 regulatory T cell || id:ebi-a-GCST90001497	Weighted mode	8	-0.000139375	0.0175172	0.993874	-0.0344732	0.0341944	0.999861	0.966114	1.03479
ebi-a-GCST90001497	ieu-b-7	Parkinson's disease || id:ieu-b-7	CD39+ secreting CD4 regulatory T cell %CD4 regulatory T cell || id:ebi-a-GCST90001497	Weighted median	8	0.00104879	0.0179514	0.953411	-0.0341359	0.0362335	1.00105	0.96644	1.0369
ebi-a-GCST90001497	ieu-b-7	Parkinson's disease || id:ieu-b-7	CD39+ secreting CD4 regulatory T cell %CD4 regulatory T cell || id:ebi-a-GCST90001497	MR Egger	8	-0.0255475	0.029516	0.419995	-0.0833988	0.0323038	0.974776	0.919984	1.03283
ebi-a-GCST90001497	ieu-b-7	Parkinson's disease || id:ieu-b-7	CD39+ secreting CD4 regulatory T cell %CD4 regulatory T cell || id:ebi-a-GCST90001497	Simple mode	8	0.0143934	0.0342513	0.686918	-0.0527392	0.081526	1.0145	0.948627	1.08494
ebi-a-GCST90001499	ieu-b-7	Parkinson's disease || id:ieu-b-7	Activated & resting CD4 regulatory T cell %CD4 regulatory T cell || id:ebi-a-GCST90001499	Inverse variance weighted	6	0.0292779	0.0223866	0.190931	-0.0145998	0.0731556	1.02971	0.985506	1.0759
ebi-a-GCST90001499	ieu-b-7	Parkinson's disease || id:ieu-b-7	Activated & resting CD4 regulatory T cell %CD4 regulatory T cell || id:ebi-a-GCST90001499	Weighted mode	6	0.0300623	0.0254118	0.289987	-0.0197449	0.0798695	1.03052	0.980449	1.08315
ebi-a-GCST90001499	ieu-b-7	Parkinson's disease || id:ieu-b-7	Activated & resting CD4 regulatory T cell %CD4 regulatory T cell || id:ebi-a-GCST90001499	Weighted median	6	0.0306575	0.0260131	0.238582	-0.0203283	0.0816432	1.03113	0.979877	1.08507
ebi-a-GCST90001499	ieu-b-7	Parkinson's disease || id:ieu-b-7	Activated & resting CD4 regulatory T cell %CD4 regulatory T cell || id:ebi-a-GCST90001499	MR Egger	6	0.0248749	0.0294586	0.445989	-0.032864	0.0826139	1.02519	0.96767	1.08612
ebi-a-GCST90001499	ieu-b-7	Parkinson's disease || id:ieu-b-7	Activated & resting CD4 regulatory T cell %CD4 regulatory T cell || id:ebi-a-GCST90001499	Simple mode	6	0.0313572	0.034765	0.408416	-0.0367822	0.0994966	1.03185	0.963886	1.10461
ebi-a-GCST90001500	ieu-b-7	Parkinson's disease || id:ieu-b-7	Activated & resting CD4 regulatory T cell %CD4+ T cell || id:ebi-a-GCST90001500	Inverse variance weighted	3	0.0630732	0.0397894	0.112927	-0.0149141	0.14106	1.0651	0.985197	1.15149
ebi-a-GCST90001500	ieu-b-7	Parkinson's disease || id:ieu-b-7	Activated & resting CD4 regulatory T cell %CD4+ T cell || id:ebi-a-GCST90001500	Weighted mode	3	0.0605625	0.045803	0.317045	-0.0292114	0.150336	1.06243	0.971211	1.16223
ebi-a-GCST90001500	ieu-b-7	Parkinson's disease || id:ieu-b-7	Activated & resting CD4 regulatory T cell %CD4+ T cell || id:ebi-a-GCST90001500	Weighted median	3	0.0600777	0.0431529	0.16386	-0.0245019	0.144657	1.06192	0.975796	1.15564
ebi-a-GCST90001500	ieu-b-7	Parkinson's disease || id:ieu-b-7	Activated & resting CD4 regulatory T cell %CD4+ T cell || id:ebi-a-GCST90001500	MR Egger	3	0.0695471	0.060884	0.457778	-0.0497854	0.18888	1.07202	0.951434	1.2079
ebi-a-GCST90001500	ieu-b-7	Parkinson's disease || id:ieu-b-7	Activated & resting CD4 regulatory T cell %CD4+ T cell || id:ebi-a-GCST90001500	Simple mode	3	0.046478	0.0599367	0.519208	-0.0709979	0.163954	1.04758	0.931464	1.17816
ebi-a-GCST90001501	ieu-b-7	Parkinson's disease || id:ieu-b-7	Activated & secreting CD4 regulatory T cell Absolute Count || id:ebi-a-GCST90001501	Inverse variance weighted	4	-0.0382297	0.0279605	0.17154	-0.0930323	0.016573	0.962492	0.911164	1.01671
ebi-a-GCST90001501	ieu-b-7	Parkinson's disease || id:ieu-b-7	Activated & secreting CD4 regulatory T cell Absolute Count || id:ebi-a-GCST90001501	Weighted mode	4	-0.0268451	0.0392089	0.542706	-0.103695	0.0500044	0.973512	0.901501	1.05128
ebi-a-GCST90001501	ieu-b-7	Parkinson's disease || id:ieu-b-7	Activated & secreting CD4 regulatory T cell Absolute Count || id:ebi-a-GCST90001501	Weighted median	4	-0.0327852	0.0333338	0.32534	-0.0981194	0.032549	0.967746	0.906541	1.03308
ebi-a-GCST90001501	ieu-b-7	Parkinson's disease || id:ieu-b-7	Activated & secreting CD4 regulatory T cell Absolute Count || id:ebi-a-GCST90001501	MR Egger	4	-0.00777039	0.0449169	0.878579	-0.0958074	0.0802667	0.99226	0.908639	1.08358
ebi-a-GCST90001501	ieu-b-7	Parkinson's disease || id:ieu-b-7	Activated & secreting CD4 regulatory T cell Absolute Count || id:ebi-a-GCST90001501	Simple mode	4	-0.0268451	0.043652	0.58207	-0.112403	0.0587128	0.973512	0.893684	1.06047
ebi-a-GCST90001502	ieu-b-7	Parkinson's disease || id:ieu-b-7	Activated & secreting CD4 regulatory T cell %CD4 regulatory T cell || id:ebi-a-GCST90001502	Inverse variance weighted	8	-0.0257515	0.0201168	0.20051	-0.0651803	0.0136774	0.974577	0.936899	1.01377
ebi-a-GCST90001502	ieu-b-7	Parkinson's disease || id:ieu-b-7	Activated & secreting CD4 regulatory T cell %CD4 regulatory T cell || id:ebi-a-GCST90001502	Weighted mode	8	-0.0243812	0.0234759	0.333545	-0.070394	0.0216315	0.975914	0.932027	1.02187
ebi-a-GCST90001502	ieu-b-7	Parkinson's disease || id:ieu-b-7	Activated & secreting CD4 regulatory T cell %CD4 regulatory T cell || id:ebi-a-GCST90001502	Weighted median	8	-0.0246845	0.02446	0.312888	-0.072626	0.023257	0.975618	0.929949	1.02353
ebi-a-GCST90001502	ieu-b-7	Parkinson's disease || id:ieu-b-7	Activated & secreting CD4 regulatory T cell %CD4 regulatory T cell || id:ebi-a-GCST90001502	MR Egger	8	-0.0195324	0.026591	0.490313	-0.0716507	0.0325858	0.980657	0.930856	1.03312
ebi-a-GCST90001502	ieu-b-7	Parkinson's disease || id:ieu-b-7	Activated & secreting CD4 regulatory T cell %CD4 regulatory T cell || id:ebi-a-GCST90001502	Simple mode	8	-0.0285517	0.0307763	0.384428	-0.0888733	0.03177	0.971852	0.914962	1.03228
ebi-a-GCST90001503	ieu-b-7	Parkinson's disease || id:ieu-b-7	Activated & secreting CD4 regulatory T cell %CD4+ T cell || id:ebi-a-GCST90001503	Inverse variance weighted	9	-0.0271539	0.0244949	0.267623	-0.075164	0.0208561	0.973211	0.927591	1.02108
ebi-a-GCST90001503	ieu-b-7	Parkinson's disease || id:ieu-b-7	Activated & secreting CD4 regulatory T cell %CD4+ T cell || id:ebi-a-GCST90001503	Weighted mode	9	-0.0363843	0.030836	0.271922	-0.096823	0.0240543	0.96427	0.907717	1.02435
ebi-a-GCST90001503	ieu-b-7	Parkinson's disease || id:ieu-b-7	Activated & secreting CD4 regulatory T cell %CD4+ T cell || id:ebi-a-GCST90001503	Weighted median	9	-0.0310025	0.0268212	0.247723	-0.0835719	0.021567	0.969473	0.919825	1.0218
ebi-a-GCST90001503	ieu-b-7	Parkinson's disease || id:ieu-b-7	Activated & secreting CD4 regulatory T cell %CD4+ T cell || id:ebi-a-GCST90001503	MR Egger	9	0.000240568	0.0277074	0.993315	-0.054066	0.0545472	1.00024	0.94737	1.05606
[truncated: 1,487 more rows]

## Sheet: result of Immune cells and ALS
id.exposure	id.outcome	outcome	exposure	method	nsnp	b	se	pval	lo_ci	up_ci	or	or_lci95	or_uci95
[truncated: 1,543 more rows]

[truncated: 5 more sheets: result of Immune cells and MS, Reverse MR, pleiotropy, heterogeneity, Table1]
